# Supplementary material for: Human-elephant conflict in western Thailand: Socio-economic drivers and potential mitigation strategies
Source: PLoS One. 2018 Jun 1;13(6):e0194736. doi: 10.1371/journal.pone.0194736 (PMC5983488; doi:10.1371/journal.pone.0194736)
Supplement: S1 Dataset — (XLSX) [file pone.0194736.s004.xlsx]

## Sheet: Household Questionnaire
PersonID	Village Number	Gender	Age	Employment	Income	Distance	NegImpHEC	ConsPartic	BenefitLivNrEleph	SeeEleph	HECAmtOverLast5years	ElephCoexistenceAttitude	ElephConsAttitude
1	1	Male	Age4554	Agriculture	Less10k	Btw0250	Yes	Yes	Yes	Daily	Increasing	Conditional	Yes
2	1	Female	Age5564	Other	Less10k	Btw0250	No	Yes	Yes	Daily	Increasing	Eradicate	No
3	1	Male	Age2534	Labour	Less10k	Btw0250	No	Yes	Yes	Daily	Increasing	Conditional	Yes
4	1	Female	Age4554	Official	Btw1020k	Btw500750	No	Yes	Yes	Monthly	Increasing	Conditional	Yes
5	1	Male	Age1824	Labour	Less10k	Btw0250	No	Yes	Yes	Daily	Increasing	Conditional	Yes
6	1	Female	Age5564	Other	Less10k	Btw0250	No	No	No	Yearly	Increasing	Conditional	Yes
7	1	Female	Age3544	Forest Products	Less10k	Btw0250	No	No	No	Daily	Increasing	Conditional	No
8	1	Female	Age3544	Agriculture	Less10k	Btw0250	Yes	No	No	Daily	Increasing	Eradicate	No
9	1	Male	Age3544	Labour	Less10k	Btw500750	No	No	No	Monthly	Increasing	Conditional	Yes
10	1	Male	Age4554	Agriculture	Btw1020k	Btw250500	Yes	Yes	Yes	Daily	Increasing	Tolerate	Yes
11	1	Male	Age4554	Agriculture	Less10k	Btw0250	No	Yes	Yes	Monthly	Increasing	Tolerate	Yes
12	1	Female	Age3544	Labour	Less10k	Mor750	No	No	No	Daily	Increasing	Conditional	Yes
13	1	Male	Age3544	Official	Btw3050k	Mor750	No	No	No	Yearly	Increasing	Tolerate	Yes
14	1	Male	Age3544	Agriculture	Less10k	Btw250500	No	Yes	No	Yearly	Increasing	Conditional	Yes
15	1	Male	Age3544	Labour	Less10k	Btw500750	No	No answer	No	Monthly	Increasing	Conditional	Yes
16	1	Female	Age5564	Labour	Btw1020k	Mor750	No	Yes	No	Daily	Decreasing	Tolerate	Yes
17	1	Female	Age3544	Other	Less10k	Mor750	Yes	Yes	Yes	Daily	Increasing	Conditional	Yes
18	1	Male	Age2534	Official	Less10k	Mor750	No	Yes	Yes	Weekly	Increasing	Conditional	Yes
19	1	Male	Age4554	Official	Btw2030k	Mor750	Yes	Yes	Yes	Daily	Increasing	Eradicate	Yes
20	1	Female	Age2534	Official	Btw2030k	Mor750	No	Yes	No	Yearly	Stable	Eradicate	Yes
21	1	Female	Age4554	Labour	Less10k	Mor750	No	Yes	Yes	Yearly	Increasing	Conditional	Yes
22	1	Female	Age1824	Other	Less10k	Mor750	No	Yes	No	Daily	Stable	Tolerate	Yes
23	1	Male	Age1824	Official	Btw1020k	Mor750	No	No	No	Daily	Stable	Tolerate	Yes
24	1	Male	Age3544	Forest Products	Less10k	Mor750	No	Yes	No	Daily	Stable	Tolerate	Yes
25	1	Female	Age6500	Other	Less10k	Mor750	Yes	Yes	No	Biweekly	Increasing	Tolerate	Yes
26	1	Male	Age2534	Labour	Btw1020k	Mor750	No	Yes	No	Monthly	Increasing	Conditional	Yes
27	1	Male	Age2534	Agriculture	Less10k	Mor750	No	Yes	No	Daily	Decreasing	Tolerate	Yes
28	1	Male	Age3544	Labour	Less10k	Mor750	No	Yes	No	Daily	Decreasing	Tolerate	Yes
29	1	Male	Age3544	Labour	Less10k	Mor750	No	Yes	No	Daily	Stable	Tolerate	Yes
30	1	Female	Age2534	Labour	Less10k	Mor750	No	Yes	No	Monthly	Increasing	Conditional	Yes
31	1	Female	Age2534	Other	Less10k	Mor750	Yes	Yes	No	Biweekly	Stable	Tolerate	Yes
32	1	Female	Age3544	Other	Btw1020k	Mor750	Yes	Yes	No	Daily	Stable	Tolerate	Yes
33	1	Male	Age5564	Labour	Less10k	Mor750	No	No	No	Weekly	Stable	Eradicate	No
34	1	Male	Age4554	Other	Less10k	Mor750	No	No	No	Daily	Increasing	Conditional	Yes
35	1	Female	Age5564	Other	Less10k	Mor750	Yes	Yes	No	Biweekly	Stable	Tolerate	Yes
36	1	Male	Age2534	Labour	Btw1020k	Mor750	No	Yes	Yes	Biweekly	Stable	Tolerate	Yes
37	1	Female	Age2534	Official	Btw1020k	Mor750	No	Yes	No	Yearly	Stable	Tolerate	Yes
38	1	Male	Age4554	Official	Btw1020k	Mor750	No	Yes	Yes	Weekly	Increasing	Tolerate	Yes
39	1	Male	Age4554	Official	Btw1020k	Mor750	Yes	Yes	Yes	Daily	Stable	Tolerate	Yes
40	1	Female	Age4554	Other	Btw1020k	Mor750	Yes	Yes	No	Daily	Stable	Tolerate	Yes
41	1	Female	Age4554	Other	Btw1020k	Mor750	Yes	Yes	Yes	Daily	Stable	Tolerate	Yes
42	1	Male	Age1824	Labour	Less10k	Mor750	No	Yes	Yes	Weekly	Stable	Tolerate	Yes
43	1	Male	Age2534	Labour	Btw1020k	Mor750	Yes	Yes	Yes	Weekly	Stable	Tolerate	Yes
44	1	Female	Age3544	Other	Btw1020k	Mor750	Yes	Yes	Yes	Weekly	Stable	Tolerate	Yes
45	1	Male	Age3544	Labour	Btw1020k	Mor750	Yes	No	No	Daily	Increasing	Conditional	No
46	1	Female	Age3544	Labour	Btw1020k	Mor750	No	Yes	Yes	Daily	No answer	No answer	No
47	1	Female	Age5564	Other	Btw1020k	Mor750	Yes	No	No	Monthly	Increasing	Conditional	Yes
48	1	Female	Age2534	Official	Btw1020k	Mor750	No	Yes	Yes	Weekly	Stable	Conditional	Yes
49	1	Female	Age4554	Labour	Btw1020k	Mor750	Yes	Yes	Yes	Daily	Increasing	Tolerate	Yes
50	1	Male	Age2534	Labour	Less10k	Mor750	Yes	Yes	Yes	Daily	Increasing	Tolerate	Yes
51	1	Female	Age1824	Other	Less10k	Mor750	Yes	Yes	Yes	Yearly	Increasing	Tolerate	Yes
52	1	Male	Age4554	Other	Less10k	Mor750	Yes	Yes	No	HalfYear	Stable	Conditional	Yes
53	1	Female	Age3544	Labour	Btw1020k	Mor750	Yes	No	Yes	Biweekly	Increasing	Tolerate	No
54	1	Male	Age1824	Other	Less10k	Mor750	Yes	Yes	Yes	Weekly	Increasing	Tolerate	No
55	1	Male	Age1824	Labour	Btw1020k	Mor750	Yes	Yes	Yes	Daily	Stable	Tolerate	Yes
56	1	Male	Age1824	Other	Btw1020k	Mor750	Yes	No	No	Biweekly	Stable	Eradicate	No
57	1	Male	Age3544	Labour	Btw1020k	Mor750	No	Yes	No	Daily	Increasing	Tolerate	Yes
58	1	Female	Age1824	Other	Less10k	Mor750	No	No	No	Yearly	Increasing	Eradicate	Yes
59	1	Male	Age1824	Other	Less10k	Btw0250	Yes	Yes	Yes	Biweekly	Stable	Tolerate	Yes
60	1	Female	Age4554	Labour	Less10k	Mor750	Yes	Yes	Yes	Weekly	Increasing	Tolerate	Yes
61	1	Female	Age4554	Labour	Less10k	Mor750	No	Yes	Yes	Weekly	Increasing	Tolerate	Yes
62	1	Female	Age1824	Labour	Less10k	Mor750	Yes	Yes	No	Weekly	Stable	Conditional	Yes
63	1	Female	Age4554	Official	Btw1020k	Mor750	Yes	Yes	Yes	Weekly	Stable	Eradicate	No
64	1	Male	Age6500	Other	Btw1020k	Mor750	No	No	No	Weekly	Stable	Tolerate	Yes
65	1	Female	Age1824	Other	Less10k	Mor750	Yes	Yes	Yes	Daily	Increasing	Conditional	Yes
66	1	Female	Age6500	Other	Less10k	Mor750	No	No	Yes	Yearly	Increasing	Tolerate	Yes
67	1	Female	Age2534	Labour	Btw1020k	Mor750	No	Yes	Yes	Weekly	Increasing	Tolerate	Yes
68	1	Male	Age2534	Labour	Btw2030k	Mor750	No	No	Yes	Daily	Increasing	Tolerate	Yes
69	1	Female	Age6500	Other	Less10k	Mor750	No	Yes	Yes	Monthly	Increasing	Tolerate	Yes
70	1	Female	Age1824	Labour	Less10k	Mor750	No	Yes	Yes	Weekly	Increasing	Tolerate	Yes
71	1	Male	Age3544	Labour	Btw1020k		Yes	No	No	Daily	Increasing	Tolerate	Yes
72	1	Male	Age1824	Labour	Less10k	Mor750	Yes	No answer	Yes	Daily	Increasing	Conditional	Yes
73	1	Male	Age6500	Other	Btw1020k	Mor750	Yes	Yes	Yes	Daily	Stable	Conditional	No
74	1	Female	Age3544	Other	Less10k	Mor750	Yes	No	No	Monthly	Stable	Conditional	No
75	1	Male	Age5564	Official	Btw1020k	Mor750	No	No	No	Weekly	Increasing	Tolerate	Yes
76	1	Female	Age4554	Labour	Btw1020k	Mor750	Yes	Yes	Yes	HalfYear	Increasing	Tolerate	Yes
77	1	Female	Age1824	Other	Btw1020k	Mor750	Yes	Yes	Yes	HalfYear	Decreasing	Tolerate	Yes
78	1	Male	Age1824	Labour	Btw1020k	Mor750	Yes	Yes	No	Daily	Increasing	Eradicate	Yes
79	1	Female	Age3544	Labour	Btw1020k	Mor750	No	No	No	HalfYear	Stable	Conditional	Yes
80	1	Female	Age1824	Labour	Btw1020k	Btw0250	Yes	No	No	Biweekly	Increasing	Eradicate	Yes
81	1	Male	Age2534	Labour	Btw1020k	Mor750	Yes	No	No	Daily	Increasing	Conditional	Yes
82	1	Male	Age6500	Labour	Less10k	Mor750	No	Yes	No	Daily	Increasing	Eradicate	No
83	1	Female	Age5564	Labour	Btw1020k	Mor750	Yes	No	No	Daily	Stable	Eradicate	No
84	1	Female	Age3544	Labour	Less10k	Mor750	No answer	Yes	No	Monthly	Increasing	Eradicate	Yes
85	1	Female	Age4554	Labour	Less10k	Mor750	No	No	No	HalfYear	Increasing	Tolerate	Yes
86	1	Male	Age4554	Labour	Btw1020k	Mor750	Yes	No	Yes	Monthly	Increasing	Eradicate	No
87	1	Male	Age2534	Labour	Btw1020k	Mor750	No	No	No	Monthly	Stable	Eradicate	No
88	1	Female	Age1824	Other	Less10k	Mor750	No	No	No	Weekly	Stable	Conditional	Yes
89	1	Male	Age5564	Labour	Less10k	Mor750	Yes	No	No	Daily	Increasing	Eradicate	Yes
90	1	Male	Age4554	Labour	Btw1020k	Mor750	Yes	No	No	Daily	Increasing	Eradicate	Yes
91	1	Male	Age4554	Agriculture	Less10k	Mor750	Yes	No	No	Daily	Increasing	Eradicate	No
92	1	Female	Age4554	Agriculture	Less10k	Mor750	Yes	No	No	Daily	Increasing	Eradicate	No
93	1	Male	Age2534	Labour	Btw1020k	Mor750	No	No	No	Yearly	Increasing	Eradicate	Yes
94	1	Female	Age4554	Agriculture	Less10k	Mor750	No	No	No	Yearly	Increasing	Eradicate	Yes
95	1	Male	Age3544	Official	Btw1020k	Mor750	No	No	No	Yearly	Increasing	Eradicate	Yes
96	1	Male	Age2534	Labour	Less10k	Mor750	No	No	No	Yearly	Increasing	Eradicate	Yes
97	1	Male	Age4554	Agriculture	Btw1020k	Mor750	No	No	No	Yearly	Increasing	Eradicate	Yes
98	1	Male	Age3544	Labour	Less10k	Mor750	No	No	No	Yearly	Increasing	Eradicate	Yes
99	1	Female	Age1824	Other	Less10k	Mor750	No	No	No	Weekly	Stable	Conditional	Yes
100	1	Male	Age5564	Labour	Less10k	Mor750	Yes	No	No	Daily	Increasing	Eradicate	Yes
1	2	Female	Age3544	Other	Less10k	Btw250500	Yes	Yes	Yes	Daily	Stable	Conditional	Yes
2	2	Male	Age4554	Official	Btw1020k	Btw0250	Yes	Yes	Yes	Daily	Increasing	Conditional	Yes
3	2	Female	Age5564	Official	Btw1020k	Inside	Yes	Yes	No answer	Weekly	Increasing	Tolerate	Yes
4	2	Female	Age3544	Other	Btw1020k	Mor750	Yes	Yes	No answer	Weekly	Increasing	Conditional	Yes
5	2	Female	Age3544	Official	Btw1020k	Inside	Yes	Yes	Yes	Daily	Increasing	Conditional	Yes
6	2	Male	Age3544	Labour	Less10k	Mor750	Yes	Yes	No	Monthly	Increasing	Eradicate	Yes
7	2	Female	Age3544	Labour	Less10k	Btw500750	Yes	Yes	Yes	HalfYear	Stable	Conditional	No
8	2	Male	Age4554	Agriculture	Less10k	Btw500750	Yes	Yes	Yes	Biweekly	Increasing	Conditional	Yes
9	2	Female	Age3544	Labour	Less10k	Btw250500	Yes	Yes	Yes	Monthly	Increasing	Conditional	Yes
10	2	Female	Age5564	Agriculture	Btw1020k	Mor750	Yes	Yes	No	Monthly	Increasing	Conditional	Yes
11	2	Male	Age3544	Forest Products	Less10k	Mor750	Yes	Yes	Yes	Biweekly	Increasing	Eradicate	No
12	2	Female	Age3544	Official	Btw1020k	Inside	Yes	Yes	Yes	Biweekly	Increasing	Conditional	Yes
13	2	Male	Age3544	Forest Products	Less10k	Mor750	Yes	No	No	Daily	Increasing	Eradicate	Yes
14	2	Female	Age4554	Agriculture	Less10k	Mor750	Yes	No	No	Daily	Increasing	Conditional	No
15	2	Male	Age4554	Agriculture	Btw1020k	Mor750	Yes	No	No	Biweekly	Increasing	Eradicate	No
16	2	Female	Age4554	Official	Btw1020k	Btw500750	Yes	Yes	Yes	Biweekly	Increasing	Conditional	Yes
17	2	Male	Age2534	Labour	Less10k	Btw500750	Yes	No	No	Monthly	Increasing	Conditional	Yes
18	2	Female	Age4554	Agriculture	Less10k	Btw500750	Yes	No	No	Biweekly	Increasing	Conditional	Yes
19	2	Male	Age4554	Forest Products	Less10k	Mor750	Yes	No	No	Weekly	Increasing	Tolerate	Yes
20	2	Female	Age3544	Official	Btw1020k	Btw250500	Yes	Yes	Yes	Monthly	Increasing	Conditional	Yes
21	2	Female	Age5564	Labour	Less10k	Btw500750	Yes	No	No		Stable	Conditional	No
22	2	Male	Age4554	Agriculture	Less10k	Btw500750	Yes	No	No		Increasing	Conditional	No
23	2	Female	Age4554	AgricultureForest Products	Less10k	Mor750	Yes	No	No		Increasing	Conditional	No
24	2	Female	Age3544	Agriculture	Btw1020k	Btw250500	Yes	Yes	No	Daily	Increasing	Conditional	No
25	2	Male	Age5564	AgricultureLabour	Btw1020k	Btw500750	Yes	Yes	No		Increasing	Conditional	Yes
26	2	Female	Age4554	AgricultureLabour	Btw1020k	Btw500750	Yes	No	No		Increasing	Conditional	Yes
27	2	Female	Age4554	AgricultureLabour	Btw1020k	Btw250500	Yes	Yes	No		Increasing	Conditional	Yes
28	2	Male	Age4554	AgricultureOfficial	Btw1020k	Btw250500	Yes	Yes	No	Daily	Increasing	Eradicate	Yes
29	2	Female	Age5564	Agriculture	Less10k	Btw500750	No	Yes	Yes	HalfYear	Stable	Conditional	Yes
30	2	Female	Age6500		Less10k	Btw500750	Yes	Yes	Yes	Daily	Stable	Eradicate	No
31	2	Male	Age6500	Agriculture	Less10k	Btw250500	Yes	No	No answer		Increasing	Conditional	Yes
32	2	Female	Age3544	Agriculture	Less10k	Btw500750	Yes	Yes	Yes	Weekly	Increasing	Conditional	Yes
33	2	Male	Age5564	Agriculture	Btw1020k	Btw250500	Yes	Yes	Yes	Weekly	Increasing	Conditional	Yes
34	2	Male	Age4554	Other	Btw1020k	Btw500750	Yes	Yes	Yes	Biweekly	Increasing	Conditional	Yes
35	2	Female	Age5564	Agriculture	Less10k	Btw500750	Yes	Yes	Yes	Weekly	Increasing	Conditional	Yes
36		Male	Age4554	Forest Products	Less10k	Btw500750	Yes	No	No	Monthly	Stable	Conditional	Yes
37	2	Female	Age3544	Agriculture	Less10k	Btw500750	Yes	Yes	Yes	Biweekly	Increasing	Conditional	Yes
38	2	Male	Age4554	Forest Products	Less10k	Mor750	Yes	No	No	Weekly	Stable	Eradicate	No
39	2	Male	Age4554	Agriculture	Less10k	Mor750	Yes	Yes	Yes	Biweekly	Stable	Conditional	Yes
40	2	Female	Age5564	Labour	Less10k	Btw250500	Yes	Yes	Yes	DailyMonthly	Increasing	Conditional	Yes
41	2	Female	Age5564	Labour	Less10k	Mor750	Yes	Yes	Yes	Daily	Increasing	Conditional	Yes
42	2	Female	Age6500	Agriculture	Less10k	Btw500750	Yes	No	No	Daily	Increasing	Conditional	Yes
43	2	Male	Age4554	AgricultureLabour	Btw1020k	Btw500750	Yes	Yes	No answer	Daily	No answer	Conditional	Yes
44	2	Female	Age4554	Agriculture	Less10k	Btw500750	Yes	Yes	No	Daily	Increasing	Eradicate	No
45	2	Female	Age5564	Agriculture	Less10k	Btw500750	Yes	Yes	No	Daily	Increasing	Eradicate	No
46	2	Female	Age4554	Agriculture	Less10k	Mor750	Yes	No	No	Daily	Increasing	Conditional	Yes
47	2	Male	Age5564	Agriculture	Less10k	Mor750	Yes	No	No	Daily	Increasing	Conditional	Yes
48	2	Male	Age5564	Agriculture	Btw1020k	Mor750	Yes	No	No	Daily	Increasing	Conditional	Yes
49	2	Male	Age5564	AgricultureOther	Btw1020k	Mor750	Yes	No	No		Increasing	Conditional	Yes
50	2	Male	Age6500	Agriculture			Yes	No	Yes	Daily	Increasing	Conditional	Yes
51	2	Female	Age3544	Labour	Less10k	Btw500750	No	Yes	Yes	Daily	Stable	Tolerate	Yes
52	2	Female	Age4554	Labour	Less10k	Mor750	Yes	Yes	Yes	Monthly	Stable	Conditional	Yes
53	2	Other	Age3544	Labour	Btw1020k	Mor750	No	Yes	Yes	Daily	Stable	Tolerate	Yes
54	2	Female	Age6500	Other	Less10k	Mor750	Yes	No	Yes	HalfYear	Increasing	Eradicate	No
55	2	Female	Age5564	Other	Less10k	Mor750	Yes	Yes	Yes	Daily	Stable	No answer	Yes
56	2	Female	Age3544	Other	Btw1020k	Mor750	No answer	No	Yes	HalfYear	Increasing	Tolerate	Yes
57	2	Female	Age1824	Forest ProductsLabour	Less10k	Btw500750	No	Yes	Yes	Daily	Increasing	Tolerate	Yes
58	2	Female	Age1824	Labour	Less10k	Mor750	Yes	Yes	Yes	Daily	Increasing	Conditional	Yes
59	2	Male	Age4554	Other	Less10k	Btw500750	Yes	Yes	Yes	Daily	Increasing	Conditional	Yes
60	2	Female	Age3544	Agriculture	Less10k	Btw500750	Yes	No	No		Stable	Conditional	No
1	3	Female	Age1824	Labour	Less10k	Mor750	No	No	No	Yearly	Stable	Conditional	Yes
2	3	Female	Age6500	Labour	Less10k	Mor750	No	No	No	Yearly	Decreasing	Eradicate	No
3	3	Male	Age2534	Agriculture	Less10k	Mor750	Yes	No	Yes	HalfYear	Increasing	Eradicate	Yes
4	3	Female	Age1824	Other	Less10k	Mor750	No	Yes	Yes	Weekly	Stable	Conditional	Yes
5	3	Female	Age1824	Labour	Less10k	Mor750	No	No	No	Daily	Stable	Conditional	Yes
6	3	Female	Age3544	Labour	Less10k	Mor750	No	Yes	Yes	Daily	Stable	Conditional	Yes
7	3	Female	Age2534	Labour	Btw1020k	Mor750	Yes	Yes	Yes	Weekly	Increasing	Conditional	Yes
8	3	Female	Age6500	Other	Less10k	Mor750	Yes	No	No	Weekly	Increasing	Conditional	Yes
9	3	Female	Age3544	Other	Less10k	Mor750	Yes	No	Yes	Monthly	Increasing	Conditional	Yes
10	3	Female	Age2534	Labour	Less10k	Btw250500	No	No	No	Daily	Increasing	Eradicate	No
11	3	Female	Age2534	Labour	Less10k	Mor750	No	No	No	Yearly	Stable	Tolerate	Yes
12	3	Male	Age2534	Labour	Btw1020k	Mor750	No	Yes	Yes		Increasing	Conditional	Yes
13	3	Female	Age4554	Labour	Less10k	Mor750	No	No answer	No	Yearly	Increasing	Tolerate	Yes
14	3	Male	Age4554	Labour	Btw1020k	Mor750	No	Yes	Yes	Monthly	Stable	Tolerate	Yes
15	3	Female	Age1824	Other	Btw1020k	Mor750	No	No	No	Yearly	Stable	Tolerate	Yes
16	3	Male	Age2534	Labour	Less10k	Mor750	No	Yes	No	Biweekly	Increasing	Conditional	Yes
17	3	Female	Age1824	Labour	Less10k	Mor750	No	No	No	Yearly	Increasing	Tolerate	Yes
18	3	Female	Age5564	Labour	Less10k	Mor750	No	Yes	No	Monthly	Increasing	Eradicate	No
19	3	Male	Age4554	Labour	Less10k	Mor750	No	Yes	No answer	Weekly	Increasing	Eradicate	Yes
20	3	Male	Age5564	Labour	Less10k	Mor750	Yes	Yes	Yes	Weekly	Increasing	Eradicate	Yes
21	3	Male	Age6500	Labour	Less10k	Mor750	Yes	No	Yes	Daily	Increasing	Conditional	Yes
22	3	Female	Age5564	Labour	Less10k	Mor750	Yes	No	No	Daily	Increasing	Conditional	Yes
23	3	Female	Age3544	Labour	Less10k	Mor750	Yes	Yes	No	Daily	Increasing	Conditional	Yes
24	3	Female	Age1824	Other	Less10k	Mor750	No	No	No	Biweekly	Increasing	Tolerate	Yes
25	3	Male	Age4554	Labour	Btw1020k	Mor750	No	Yes	Yes	Biweekly	Increasing	Conditional	Yes
26	3	Female	Age3544	Labour	Btw1020k	Mor750	Yes	Yes	Yes	Daily	Increasing	Tolerate	Yes
27	3	Female	Age6500	Other	Less10k	Mor750	Yes	No	No	Daily	Increasing	Conditional	No
28	3	Female	Age5564	Labour	Btw1020k	Mor750	Yes	Yes	No	Weekly	Increasing	Conditional	Yes
29	3	Male	Age6500	Labour	Btw1020k	Mor750	Yes	Yes	No	Weekly	Stable	Conditional	Yes
30	3	Male	Age4554	Labour	Btw1020k	Mor750	Yes	No	Yes	Daily	Increasing	Tolerate	Yes
31	3	Female	Age5564	Labour	Less10k	Mor750	Yes	No	No	Daily	Increasing	Conditional	Yes
32	3	Male	Age3544	Agriculture	Less10k	Mor750	Yes	Yes	Yes	Biweekly	Increasing	Conditional	Yes
33	3	Male	Age4554	Agriculture	Btw1020k	Mor750	Yes	Yes	No	Weekly	Increasing	Conditional	Yes
34	3	Male	Age1824	Other	Less10k	Mor750	Yes	Yes	No	Monthly	Stable	Conditional	Yes
35	3	Female	Age3544	Labour	Less10k	Mor750	Yes	No	No	Monthly	Stable	Conditional	Yes
36	3	Male	Age5564	Labour	Less10k	Mor750	Yes	Yes	No	Weekly	Stable	Eradicate	Yes
37	3	Female	Age6500	Agriculture	Btw1020k	Mor750	Yes	Yes	No	Daily	Stable	Eradicate	Yes
38	3	Female	Age4554	Other	Btw1020k	Mor750	Yes	Yes	No	HalfYear	Increasing	Conditional	Yes
39	3	Female	Age3544	Labour	Less10k	Mor750	Yes	No	No	HalfYear	Increasing	Tolerate	Yes
40	3	Male	Age5564	Labour	Less10k	Mor750	Yes	No	No	Biweekly	Increasing	Tolerate	Yes
41		Male	Age2534	Official	Less10k	Mor750	Yes	Yes	Yes	Weekly	Increasing	Conditional	Yes
1	4	Female	Age4554	Labour	Btw1020k	Mor750	Yes	Yes	Yes	HalfYear	Increasing	Tolerate	Yes
2	4	Female	Age1824	Other	Btw1020k	Mor750	Yes	Yes	Yes	HalfYear	Decreasing	Tolerate	Yes
3	4	Male	Age1824	Labour	Btw1020k	Mor750	Yes	Yes	No	Daily	Increasing	Eradicate	Yes
4	4	Female	Age3544	Labour	Btw1020k	Mor750	No	No	No	HalfYear	Stable	Conditional	Yes
5	4	Female	Age1824	Labour	Btw1020k	Btw0250	Yes	No	No	Biweekly	Increasing	Eradicate	Yes
6	4	Male	Age2534	Labour	Btw1020k	Mor750	Yes	No	No	Daily	Increasing	Conditional	Yes
7	4	Male	Age6500	Labour	Less10k	Mor750	No	Yes	No	Daily	Increasing	Eradicate	No
8	4	Female	Age5564	Labour	Btw1020k	Mor750	Yes	No	No	Daily	Stable	Eradicate	No
9	4	Female	Age3544	Labour	Less10k	Mor750	No answer	Yes	No	Monthly	Increasing	Eradicate	Yes
10	4	Female	Age4554	Labour	Less10k	Mor750	No	No	No	HalfYear	Increasing	Tolerate	Yes
11	4	Male	Age4554	Labour	Btw1020k	Mor750	Yes	No	No answer	Monthly	Increasing	Eradicate	No
12	4	Male	Age2534	Labour	Btw1020k	Mor750	No	No	No	Monthly	Stable	Eradicate	No
13	4	Female	Age1824	Other	Less10k	Mor750	No	No	No	Weekly	Stable	Conditional	Yes
14	4	Male	Age5564	Labour	Less10k	Mor750	Yes	No	No	Daily	Increasing	Eradicate	Yes
15	4	Male	Age4554	Labour	Btw1020k	Mor750	Yes	No	No	Daily	Increasing	Eradicate	Yes
16	4	Male	Age4554	Agriculture	Less10k	Mor750	Yes	No	No	Daily	Increasing	Eradicate	No
17	4	Female	Age4554	Agriculture	Less10k	Mor750	Yes	No	No	Daily	Increasing	Eradicate	No
18	4	Male	Age4554	Agriculture	Less10k	Mor750	Yes	No	No	Daily	Increasing	Conditional	Yes
19	4	Female	Age4554	Other	Less10k	Mor750	Yes	Yes	No	Daily	Increasing	Conditional	Yes
20	4	Male	Age3544	Agriculture	Btw2030k	Mor750	Yes	Yes	No	Daily	Increasing	Eradicate	Yes
21	4	Male	Age5564	Agriculture	Btw2030k	Mor750	Yes	No	No	Daily	Decreasing	Eradicate	Yes
22	4	Male	Age3544	Agriculture	Btw2030k	Mor750	Yes	No	No	Daily	Stable	Eradicate	Yes
23	4	Male	Age6500	Agriculture	Btw1020k	Mor750	Yes	No	Yes	Daily	Increasing	Eradicate	No
24	4	Female	Age4554	Labour	Less10k	Mor750	Yes	No	No	Daily	Increasing	Eradicate	Yes
25	4	Male	Age6500	Agriculture	Btw1020k	Mor750	Yes	Yes	Yes	Daily	Increasing	Eradicate	No
26	4	Male	Age5564	Labour	Less10k	Mor750	No	No	No	Monthly	Stable	Tolerate	Yes
27	4	Female	Age2534	Labour	Less10k	Mor750	No	No	No	Yearly	Increasing	Eradicate	Yes
28	4	Male	Age3544	Labour	Btw1020k	Mor750	No	No	No	HalfYear	Increasing	Conditional	Yes
29	4	Male	Age5564	Labour	Less10k	Mor750	No	No	No	Daily	Increasing	Conditional	Yes
30	4	Female	Age5564	Other	Btw1020k	Mor750	No	No	No	Daily	Increasing	Eradicate	Yes
31	4	Male	Age3544	Labour	Less10k	Mor750	Yes	No	Yes	Weekly	Increasing	Conditional	No
32	4	Female	Age2534	Official	Btw2030k	Mor750	No	No	No	Yearly	Increasing	Conditional	Yes
33	4	Female	Age2534	Labour	Btw1020k	Mor750	Yes	No	No	Daily	Increasing	Conditional	Yes
34	4	Male	Age2534	Labour	Btw1020k	Mor750	No	No	No	Weekly	Increasing	Tolerate	Yes
35	4	Female	Age2534	Agriculture	Btw1020k	Mor750	Yes	Yes	No	Weekly	Increasing	Conditional	Yes
36	4	Female	Age5564	Agriculture	Btw1020k	Mor750	Yes	No	No	Daily	Increasing	Eradicate	No
37	4	Female	Age1824	Other	Less10k	Mor750	No	Yes	Yes	HalfYear	Decreasing	Conditional	No
38	4	Male	Age5564	Agriculture	Btw1020k	Mor750	No	Yes	Yes	Biweekly	Stable	Conditional	Yes
39	4	Female	Age1824	Labour	Less10k	Mor750	Yes	Yes	Yes	Monthly	Increasing	Eradicate	No
1	5	Female	Age5564	Labour	Btw1020k	Mor750	No	Yes	No	Daily	Decreasing	Tolerate	Yes
2	5	Female	Age3544	Other	Less10k	Mor750	Yes	Yes	Yes	Daily	Increasing	Conditional	Yes
3	5	Male	Age2534	Official	Less10k	Mor750	No	Yes	Yes	Weekly	Increasing	Conditional	Yes
4	5	Male	Age4554	Official	Btw2030k	Mor750	Yes	Yes	Yes	Daily	Increasing	Eradicate	Yes
5	5	Female	Age2534	Official	Btw2030k	Mor750	No	Yes	No	Yearly	Stable	Eradicate	Yes
6	5	Female	Age4554	Labour	Less10k	Mor750	No	Yes	Yes	Yearly	Increasing	Conditional	Yes
7	5	Female	Age1824	Other	Less10k	Mor750	No	Yes	No	Daily	Stable	Tolerate	Yes
8	5	Male	Age1824	Official	Btw1020k	Mor750	No	No	No	Daily	Stable	Tolerate	Yes
9	5	Male	Age3544	Forest Products	Less10k	Mor750	No	Yes	No	Daily	Stable	Tolerate	Yes
10	5	Female	Age6500	Other	Less10k	Mor750	Yes	Yes	No	Biweekly	Increasing	Tolerate	Yes
11	5	Male	Age2534	Labour	Btw1020k	Mor750	No	Yes	No	Monthly	Increasing	Conditional	Yes
12	5	Male	Age2534	Agriculture	Less10k	Mor750	No	Yes	No	Daily	Decreasing	Tolerate	Yes
13	5	Male	Age3544	Labour	Less10k	Mor750	No	Yes	No	Daily	Decreasing	Tolerate	Yes
14	5	Male	Age3544	Labour	Less10k	Mor750	No	Yes	No	Daily	Stable	Tolerate	Yes
15	5	Female	Age2534	Labour	Less10k	Mor750	No	Yes	No	Monthly	Increasing	Conditional	Yes
16	5	Female	Age2534	Other	Less10k	Mor750	Yes	Yes	No	Biweekly	Stable	Tolerate	Yes
17	5	Female	Age3544	Other	Btw1020k	Mor750	Yes	Yes	No	Daily	Stable	Tolerate	Yes
18	5	Male	Age5564	Labour	Less10k	Mor750	No	No	No	Weekly	Stable	Eradicate	No
19	5	Male	Age4554	Other	Less10k	Mor750	No	No	No answer	Daily	Increasing	Conditional	Yes
20	5	Female	Age5564	Other	Less10k	Mor750	Yes	Yes	No	Biweekly	Stable	Tolerate	Yes
21	5	Male	Age2534	Labour	Btw1020k	Mor750	No	Yes	Yes	Biweekly	Stable	Tolerate	Yes
22	5	Female	Age2534	Official	Btw1020k	Mor750	No	Yes	No	Yearly	Stable	Tolerate	Yes
23	5	Male	Age4554	Official	Btw1020k	Mor750	No	Yes	Yes	Weekly	Increasing	Tolerate	Yes
24	5	Male	Age4554	Official	Btw1020k	Mor750	Yes	Yes	Yes	Daily	Stable	Tolerate	Yes
25	5	Female	Age4554	Other	Btw1020k	Mor750	Yes	Yes	No	Daily	Stable	Tolerate	Yes
26	5	Female	Age4554	Other	Btw1020k	Mor750	Yes	Yes	Yes	Daily	Stable	Tolerate	Yes
27	5	Male	Age1824	Labour	Less10k	Mor750	No	Yes	Yes	Weekly	Stable	Tolerate	Yes
28	5	Male	Age2534	Labour	Btw1020k	Mor750	Yes	Yes	Yes	Weekly	Stable	Tolerate	Yes
29	5	Female	Age3544	Other	Btw1020k	Mor750	Yes	Yes	Yes	Weekly	Stable	Tolerate	Yes
30	5	Male	Age3544	Labour	Btw1020k	Mor750	Yes	No	No	Daily	Increasing	Conditional	No
31	5	Female	Age3544	Labour	Btw1020k	Mor750	No	Yes	Yes	Daily	No answer	No answer	No
32	5	Female	Age5564	Other	Btw1020k	Mor750	Yes	No	No	Monthly	Increasing	Conditional	Yes
33	5	Female	Age2534	Official	Btw1020k	Mor750	No	Yes	Yes	Weekly	Stable	Conditional	Yes
34	5	Female	Age4554	Labour	Btw1020k	Mor750	Yes	Yes	Yes	Daily	Increasing	Tolerate	Yes
35	5	Male	Age2534	Labour	Less10k	Mor750	Yes	Yes	No answer	Daily	Increasing	Tolerate	Yes
36	5	Female	Age1824	Other	Less10k	Mor750	Yes	Yes	Yes	Yearly	Increasing	Tolerate	Yes
37	5	Male	Age4554	Other	Less10k	Mor750	Yes	Yes	No	HalfYear	Stable	Conditional	Yes
38	5	Female	Age3544	Labour	Btw1020k	Mor750	Yes	No	Yes	Biweekly	Increasing	Tolerate	No
39	5	Male	Age1824	Other	Less10k	Mor750	Yes	Yes	Yes	Weekly	Increasing	Tolerate	No
40	5	Male	Age1824	Labour	Btw1020k	Mor750	Yes	Yes	Yes	Daily	Stable	Tolerate	Yes
41	5	Male	Age1824	Other	Btw1020k	Mor750	Yes	No	No	Biweekly	Stable	Eradicate	No
42	5	Male	Age3544	Labour	Btw1020k	Mor750	No	Yes	No	Daily	Increasing	Tolerate	Yes
43	5	Female	Age1824	Other	Less10k	Mor750	No	No	No	Yearly	Increasing	Eradicate	Yes
44	5	Male	Age1824	Other	Less10k	Btw0250	Yes	Yes	Yes	Biweekly	Stable	Tolerate	Yes
45	5	Female	Age4554	Labour	Less10k	Mor750	Yes	Yes	Yes	Weekly	Increasing	Tolerate	Yes
46	5	Female	Age4554	Labour	Less10k	Mor750	No	Yes	Yes	Weekly	Increasing	Tolerate	Yes
47	5	Female	Age1824	Labour	Less10k	Mor750	Yes	Yes	No	Weekly	Stable	Conditional	Yes
48	5	Female	Age4554	Official	Btw1020k	Mor750	Yes	Yes	Yes	Weekly	Stable	Eradicate	No
49	5	Male	Age6500	Other	Btw1020k	Mor750	No	No	No	Weekly	Stable	Tolerate	Yes
50	5	Female	Age1824	Other	Less10k	Mor750	Yes	Yes	Yes	Daily	Increasing	Conditional	Yes
51	5	Female	Age6500	Other	Less10k	Mor750	No	No	Yes	Yearly	Increasing	Tolerate	Yes
52	5	Female	Age2534	Labour	Btw1020k	Mor750	No	Yes	Yes	Weekly	Increasing	Tolerate	Yes
53	5	Male	Age2534	Labour	Btw2030k	Mor750	No	No	Yes	Daily	Increasing	Tolerate	Yes
54	5	Female	Age6500	Other	Less10k	Mor750	No	Yes	Yes	Monthly	Increasing	Tolerate	Yes
55	5	Female	Age1824	Labour	Less10k	Mor750	No	Yes	Yes	Weekly	Increasing	Tolerate	Yes
56	5	Male	Age3544	Labour	Btw1020k	Mor750	Yes	No	No	Daily	Increasing	Tolerate	Yes
57	5	Male	Age1824	Labour	Less10k	Mor750	Yes		Yes	Daily	Increasing	Conditional	Yes
58	5	Male	Age6500	Other	Btw1020k	Mor750	Yes	Yes	Yes	Daily	Stable	Conditional	No
59	5	Female	Age3544	Other	Less10k	Mor750	Yes	No	No	Monthly	Stable	Conditional	No
60	5	Male	Age5564	Official	Btw1020k	Mor750	No	No	No	Weekly	Increasing	Tolerate	Yes
1	6	Male	Age2534	Labour	Btw1020k	Mor750	No	No	No	Yearly	Increasing	Eradicate	Yes
2	6	Female	Age4554	Agriculture	Less10k	Mor750	No	No	No	Yearly	Increasing	Eradicate	Yes
3	6	Female	Age3544	Official	Btw1020k	Mor750	No	No	No	Yearly	Increasing	Eradicate	Yes
4	6	Female	Age2534	Labour	Less10k	Mor750	No	No	No	Yearly	Increasing	Eradicate	Yes
5	6	Female	Age4554	Agriculture	Btw1020k	Mor750	No	No	No	Yearly	Increasing	Eradicate	Yes
6	6	Female	Age3544	Labour	Less10k	Mor750	No	No	No	Yearly	Increasing	Eradicate	Yes
7	6	Female	Age3544	Labour	Less10k	Mor750	No	No	No	Yearly	Increasing	Eradicate	Yes
8	6	Male	Age4554	Agriculture	Btw1020k	Mor750	No	No	No	Yearly	Increasing	Conditional	Yes
9	6	Male	Age3544	Agriculture	Less10k	Mor750	No	No	No	Yearly	Increasing	Eradicate	Yes
10	6	Male	Age3544	Agriculture	Less10k	Mor750	No	No	No	Yearly	Increasing	Eradicate	Yes
11	6	Male	Age4554	Agriculture	Less10k	Mor750	No	No	No	Yearly	Increasing	Eradicate	Yes
12	6	Male	Age3544	Forest Products	Less10k	Mor750	No	No	No	Yearly	Increasing	No answer	Yes
13	6	Male	Age4554	Agriculture	Btw1020k	Mor750	No	No	No	Yearly	Increasing	Eradicate	Yes
14	6	Male	Age3544	Agriculture	Less10k	Mor750	No	No	No	Yearly	Increasing	Eradicate	Yes
15	6	Female	Age3544	Labour	Less10k	Mor750	No	No	No	Yearly	Increasing	Eradicate	Yes
16	6	Male	Age1824	Labour	Less10k	Mor750	Yes	No	No	Weekly	Increasing	Conditional	Yes
17	6	Male	Age4554	Agriculture	Btw1020k	Mor750	Yes	Yes	Yes	Biweekly	Increasing	Conditional	Yes
18	6	Male	Age2534	Agriculture	Less10k	Mor750	No	Yes	Yes	Daily	Increasing	Conditional	Yes
19	6	Male	Age4554	Other	Btw1020k	Mor750	Yes	Yes	No	Monthly	Increasing	Conditional	No
20	6	Female	Age4554	Labour	Less10k	Mor750	Yes	No	Yes	Biweekly	Stable	Eradicate	Yes
21	6	Female	Age4554	Official	Btw1020k	Mor750	Yes	Yes	Yes	Daily	Increasing	Conditional	Yes
22	6	Male	Age6500	Agriculture	Less10k	Mor750	Yes	No	No	Biweekly	Stable	Tolerate	Yes
23	6	Female	Age6500	Agriculture	Less10k	Mor750	Yes	Yes	Yes	Biweekly	Increasing	Conditional	Yes
24	6	Male	Age2534	Labour	Btw1020k	Mor750	Yes	Yes	No	Daily	Increasing	Conditional	No
25	6	Male	Age3544	Labour	Less10k	Mor750	Yes	No	No answer	Daily	Stable	Conditional	Yes
26	6	Female	Age1824	Other	Less10k	Mor750	Yes	Yes	Yes	Weekly	Stable	Eradicate	Yes
27	6	Female	Age4554	Other	Less10k	Mor750	Yes	No	Yes	Weekly	Decreasing	Eradicate	Yes
28	6	Female	Age5564	Agriculture	Less10k	Mor750	Yes	Yes	No	Biweekly	Stable	Eradicate	Yes
29	6	Female	Age1824	Other	Less10k	Mor750	Yes	No	No	Weekly	Increasing	Eradicate	Yes
30	6	Male	Age4554	Agriculture	Btw1020k	Mor750	Yes	Yes	Yes	Daily	Increasing	Eradicate	Both
31	6	Male	Age5564	Other	Less10k	Mor750	Yes	Yes	Yes	Yearly	Increasing	Eradicate	No
32	6	Female	Age5564	Other	Less10k	Mor750	Yes	Yes	No	Daily	Increasing	Eradicate	Yes
33	6	Female	Age2534	Labour	Less10k	Mor750	No	No	No	Yearly	Increasing	Eradicate	Yes
34	6	Male	Age2534	Labour	Less10k	Mor750	No	Yes	No	Daily	Stable	Conditional	Yes
35	6	Female	Age5564	Labour	Less10k	Mor750	No	No	No	Weekly	Increasing	Conditional	Yes
36	6	Female	Age4554	Other	Less10k	Mor750	Yes	Yes	Yes	Yearly	Increasing	Eradicate	No
37	6	Male	Age4554	Labour	Btw1020k	Mor750	Yes	Yes	Yes	Daily	Increasing	Eradicate	Yes
38	6	Female	Age5564	Labour	Btw1020k	Mor750	Yes	Yes	Yes	Daily	Increasing	Eradicate	Yes
39	6	Male	Age4554	Agriculture	Btw1020k	Mor750	Yes	Yes	Yes	Daily	Decreasing	Eradicate	Yes
40	6	Male	Age3544	Agriculture	Less10k	Mor750	No	Yes	Yes	Daily	Increasing	Eradicate	Yes
41	6	Female	Age6500	Other	Less10k	Mor750	Yes	No	No answer	Daily	Decreasing	Conditional	Yes
42	6	Female	Age3544	Labour	Less10k	Mor750	Yes	No	Yes	Daily	Increasing	Conditional	Yes
43	6	Male	Age3544	Labour	Less10k	Mor750	Yes	No	Yes	Daily	Increasing	Conditional	Yes
44	6	Male	Age1824	Labour	Less10k	Mor750	Yes	Yes	No	Monthly	Increasing	Conditional	Yes
45	6	Male	Age2534	Labour	Less10k	Mor750	Yes	Yes	Yes	Daily	Increasing	Conditional	Yes
46	6	Female	Age2534	Other	Less10k	Mor750	Yes	Yes	No	Daily	Increasing	Conditional	Yes
47	6	Female	Age2534	Agriculture	Less10k	Mor750	Yes	No	No	Daily	Increasing	Tolerate	Yes
48	6	Female	Age1824	Other	Less10k	Mor750	Yes	Yes	No	Weekly	Decreasing	Eradicate	Yes
49	6	Female	Age2534	Official	Btw1020k	Mor750	Yes	No	No	Weekly	Increasing	Conditional	Yes
50	6	Female	Age2534	Labour	Less10k	Mor750	No	No	No	Yearly	Stable	Tolerate	Yes
51	6	Male	Age3544	Other	Less10k	Mor750	Yes	No	Yes	Daily	Stable	Conditional	Yes
52	6	Female	Age2534	Other	Less10k	Mor750	Yes	No	Yes	Monthly	Increasing	Conditional	Yes
53	6	Male	Age4554	Other	Btw1020k	Mor750	Yes	Yes	Yes	Daily	Increasing	Tolerate	Yes
54	6	Male	Age2534	Agriculture	Less10k	Mor750	No	Yes	No	Daily	Increasing	Tolerate	Yes
55	6	Male	Age3544	Labour	Btw1020k	Mor750	Yes	Yes	Yes	Daily	Increasing	Eradicate	Yes
56	6	Male	Age1824	Labour	Less10k	Mor750	Yes	Yes	Yes	Daily	Increasing	Conditional	Yes
57	6	Male	Age2534	Labour	Less10k	Mor750	Yes	No	No	Monthly	Increasing	Tolerate	Yes
58	6	Male	Age3544	Labour	Less10k	Mor750	Yes	No	No	Monthly	Increasing	Tolerate	Yes
59	6	Female	Age3544	Labour	Less10k	Mor750	No	No	No	Biweekly	Stable	Tolerate	Yes
60	6	Male	Age2534	Labour	Less10k	Mor750	Yes	No	No	Monthly	Increasing	Eradicate	Yes
1	7	Male	Age4554	Forest Products	Less10k	Btw250500	No	No	No	Yearly	Increasing	Conditional	Yes
2	7	Male	Age2534	Official	Less10k	Mor750	No	No	No	Yearly	Increasing	Conditional	Yes
3	7	Male	Age3544	Labour	Less10k	Btw250500	No	No	No	Yearly	Increasing	Eradicate	Yes
4	7	Male	Age4554	Agriculture	Btw1020k	Btw250500	No	No	No	Yearly	Increasing	Eradicate	Yes
5	7	Male	Age5564	Labour	Less10k	Btw250500	No	No	No	Yearly	Increasing	Conditional	Yes
6	7	Male	Age4554	Labour	Less10k	Btw250500	No	No	No	Yearly	Increasing	Conditional	Yes
7	7	Male	Age4554	Labour	Less10k	Btw0250	No	No	No	Yearly	Increasing	Conditional	Yes
8	7	Male	Age4554	Labour	Btw1020k	Btw250500	No	No	No	HalfYear	Increasing	Eradicate	No
9	7	Male	Age4554	Labour	Less10k	Btw250500	No	No	No	Yearly	Increasing	Eradicate	Yes
10	7	Male	Age3544	Labour	Less10k	Btw0250	No	Yes	No	HalfYear	Increasing	Eradicate	No
11	7	Male	Age4554	Labour	Btw1020k	Btw250500	No	No	No	Yearly	Increasing	Tolerate	Yes
12	7	Male	Age3544	Agriculture	Btw1020k	Btw250500	No	No	No	Yearly	Increasing	Eradicate	Yes
13	7	Male	Age3544	Labour	Less10k	Btw0250	No	No	No	Yearly	Increasing	Eradicate	Yes
14	7	Male	Age2534	Labour	Less10k	Btw0250	No	No	No	Yearly	Increasing	Eradicate	Yes
15	7	Female	Age2534	Agriculture	Btw1020k	Btw0250	No	No	No	Yearly	Increasing	Eradicate	Yes
16	7	Male	Age3544	Agriculture	Less10k	Btw0250	No	No	No	Yearly	Increasing	Eradicate	Yes
17	7	Male	Age4554	Agriculture	Less10k	Btw0250	No	No	No	Yearly	Increasing	Conditional	Yes
18	7	Male	Age3544	Agriculture	Btw1020k	Btw0250	No	No	No	Yearly	Increasing	Eradicate	Yes
19	7	Male	Age3544	Forest Products	Less10k	Btw0250	No	No	No	Yearly	Increasing	Eradicate	Yes
20	7	Male	Age3544	Agriculture	Less10k	Btw250500	No	No	No	Yearly	Increasing	Eradicate	Yes
21	7	Male	Age4554	Agriculture	Btw1020k	Btw250500	No	No	No	Yearly	Increasing	Eradicate	Yes
22	7	Male	Age4554	Forest Products	Less10k	Btw0250	No	No	No	Yearly	Increasing	Conditional	Yes
23	7	Male	Age3544	Forest Products	Less10k	Btw250500	No	No	No	Yearly	Increasing	Eradicate	Yes
24	7	Male	Age3544	Labour	Less10k	Btw0250	No	No	No	Yearly	Increasing	Eradicate	Yes
25	7	Male	Age3544	Agriculture	Less10k	Btw250500	No	No	No	Yearly	Increasing	Conditional	Yes
26	7	Male	Age4554	Agriculture	Btw1020k	Btw250500	No	No	No	Yearly	Increasing	Conditional	Yes
27	7	Male	Age3544	Labour	Less10k	Btw0250	No	No	No	Yearly	Increasing	Eradicate	Yes
28	7	Female	Age4554	Agriculture	Less10k	Btw0250	No	No	No	Yearly	Increasing	Eradicate	Yes
29	7	Female	Age3544	Labour	Less10k	Btw250500	No	No	No	Yearly	Increasing	Eradicate	Yes
30	7	Female	Age2534	Labour	Less10k	Btw0250	No	No	No	Yearly	Increasing	Eradicate	Yes
31	7	Female	Age4554	Agriculture	Btw1020k	Btw0250	No	No	No	Yearly	Increasing	Eradicate	Yes
32	7	Female	Age4554	Official	Btw1020k	Btw250500	No	No	No	Yearly	Increasing	Eradicate	Yes
33	7	Female	Age3544	Labour	Less10k	Btw0250	No	No	No	Yearly	Increasing	Eradicate	Yes
34	7	Female	Age4554	Agriculture	Btw1020k	Btw250500	No	No	No	Yearly	Increasing	Eradicate	Yes
35	7	Female	Age2534	Labour	Btw1020k	Btw250500	No	No	No	Yearly	Increasing	Eradicate	Yes
36	7	Female	Age4554	Agriculture	Less10k	Btw0250	No	No	No	Yearly	Increasing	Eradicate	Yes
37	7	Female	Age3544	Official	Btw1020k	Btw0250	No	No	No	Yearly	Increasing	Eradicate	Yes
38	7	Female	Age2534	Labour	Less10k	Btw0250	No	No	No	Yearly	Increasing	Eradicate	Yes
39	7	Female	Age4554	Agriculture	Btw1020k	Btw0250	No	No	No	Yearly	Increasing	Eradicate	Yes
40	7	Female	Age3544	Labour	Less10k	Btw250500	No	No	No	Yearly	Increasing	Eradicate	Yes
41	7	Female	Age3544	Labour	Less10k	Btw0250	No	No	No	Yearly	Increasing	Eradicate	Yes
42	7	Female	Age4554	Agriculture	Btw1020k	Btw0250	No	No	No	Yearly	Increasing	Conditional	Yes
43	7	Female	Age1824	Labour	Less10k	Btw250500	No	No	No	Yearly	Increasing	Eradicate	Yes
44	7	Female	Age3544	Agriculture	Less10k	Btw0250	No	No	No	Yearly	Increasing	Eradicate	Yes
45	7	Female	Age3544	Agriculture	Less10k	Btw250500	No	No	No	Yearly	Increasing	Eradicate	Yes
46	7	Female	Age4554	Agriculture	Less10k	Btw0250	No	No	No	Yearly	Increasing	Eradicate	Yes
47	7	Female	Age3544	Forest Products	Less10k	Btw0250	No	No	No	Yearly	Increasing	No answer	Yes
48	7	Female	Age4554	Agriculture	Btw1020k	Btw0250	No	No	No	Yearly	Increasing	Eradicate	Yes
49	7	Female	Age3544	Agriculture	Less10k	Btw250500	No	No	No	Yearly	Increasing	Eradicate	Yes
50	7	Female	Age3544	Labour	Less10k	Btw250500	No	No	No	Yearly	Increasing	Eradicate	Yes

## Sheet: chi square data
PersonID	1. Gender	Age	Income	NegImpHEC	ConsPartic	BenefitLivNrEleph	ElephCoexistenceAttitude	ElephConsAttitude	Employment
1	Male	Older	Less10k	Yes	Yes	Yes	Conditional	Yes	Agriculture
2	Female	Older	Less10k	No	Yes	Yes	Eradicate	No	Non Agriculture
3	Male	Younger	Less10k	No	Yes	Yes	Conditional	Yes	Non Agriculture
4	Female	Older	More10k	No	Yes	Yes	Conditional	Yes	Non Agriculture
5	Male	Younger	Less10k	No	Yes	Yes	Conditional	Yes	Non Agriculture
6	Female	Older	Less10k	No	No	No	Conditional	Yes	Non Agriculture
7	Female	Older	Less10k	No	No	No	Conditional	No	Non Agriculture
8	Female	Older	Less10k	Yes	No	No	Eradicate	No	Agriculture
9	Male	Older	Less10k	No	No	No	Conditional	Yes	Non Agriculture
10	Male	Older	More10k	Yes	Yes	Yes	Tolerate	Yes	Agriculture
11	Male	Older	Less10k	No	Yes	Yes	Tolerate	Yes	Agriculture
12	Female	Older	Less10k	No	No	No	Conditional	Yes	Non Agriculture
13	Male	Older	More10k	No	No	No	Tolerate	Yes	Non Agriculture
14	Male	Older	Less10k	No	Yes	No	Conditional	Yes	Agriculture
15	Male	Older	Less10k	No		No	Conditional	Yes	Non Agriculture
16	Female	Older	More10k	No	Yes	No	Tolerate	Yes	Non Agriculture
17	Female	Older	Less10k	Yes	Yes	Yes	Conditional	Yes	Non Agriculture
18	Male	Younger	Less10k	No	Yes	Yes	Conditional	Yes	Non Agriculture
19	Male	Older	More10k	Yes	Yes	Yes	Eradicate	Yes	Non Agriculture
20	Female	Younger	More10k	No	Yes	No	Eradicate	Yes	Non Agriculture
21	Female	Older	Less10k	No	Yes	Yes	Conditional	Yes	Non Agriculture
22	Female	Younger	Less10k	No	Yes	No	Tolerate	Yes	Non Agriculture
23	Male	Younger	More10k	No	No	No	Tolerate	Yes	Non Agriculture
24	Male	Older	Less10k	No	Yes	No	Tolerate	Yes	Non Agriculture
25	Female	Older	Less10k	Yes	Yes	No	Tolerate	Yes	Non Agriculture
26	Male	Younger	More10k	No	Yes	No	Conditional	Yes	Non Agriculture
27	Male	Younger	Less10k	No	Yes	No	Tolerate	Yes	Agriculture
28	Male	Older	Less10k	No	Yes	No	Tolerate	Yes	Non Agriculture
29	Male	Older	Less10k	No	Yes	No	Tolerate	Yes	Non Agriculture
30	Female	Younger	Less10k	No	Yes	No	Conditional	Yes	Non Agriculture
31	Female	Younger	Less10k	Yes	Yes	No	Tolerate	Yes	Non Agriculture
32	Female	Older	More10k	Yes	Yes	No	Tolerate	Yes	Non Agriculture
33	Male	Older	Less10k	No	No	No	Eradicate	No	Non Agriculture
34	Male	Older	Less10k	No	No	No	Conditional	Yes	Non Agriculture
35	Female	Older	Less10k	Yes	Yes	No	Tolerate	Yes	Non Agriculture
36	Male	Younger	More10k	No	Yes	Yes	Tolerate	Yes	Non Agriculture
37	Female	Younger	More10k	No	Yes	No	Tolerate	Yes	Non Agriculture
38	Male	Older	More10k	No	Yes	Yes	Tolerate	Yes	Non Agriculture
39	Male	Older	More10k	Yes	Yes	Yes	Tolerate	Yes	Non Agriculture
40	Female	Older	More10k	Yes	Yes	No	Tolerate	Yes	Non Agriculture
41	Female	Older	More10k	Yes	Yes	Yes	Tolerate	Yes	Non Agriculture
42	Male	Younger	Less10k	No	Yes	Yes	Tolerate	Yes	Non Agriculture
43	Male	Younger	More10k	Yes	Yes	Yes	Tolerate	Yes	Non Agriculture
44	Female	Older	More10k	Yes	Yes	Yes	Tolerate	Yes	Non Agriculture
45	Male	Older	More10k	Yes	No	No	Conditional	No	Non Agriculture
46	Female	Older	More10k	No	Yes	Yes		No	Non Agriculture
47	Female	Older	More10k	Yes	No	No	Conditional	Yes	Non Agriculture
48	Female	Younger	More10k	No	Yes	Yes	Conditional	Yes	Non Agriculture
49	Female	Older	More10k	Yes	Yes	Yes	Tolerate	Yes	Non Agriculture
50	Male	Younger	Less10k	Yes	Yes	Yes	Tolerate	Yes	Non Agriculture
51	Female	Younger	Less10k	Yes	Yes	Yes	Tolerate	Yes	Non Agriculture
52	Male	Older	Less10k	Yes	Yes	No	Conditional	Yes	Non Agriculture
53	Female	Older	More10k	Yes	No	Yes	Tolerate	No	Non Agriculture
54	Male	Younger	Less10k	Yes	Yes	Yes	Tolerate	No	Non Agriculture
55	Male	Younger	More10k	Yes	Yes	Yes	Tolerate	Yes	Non Agriculture
56	Male	Younger	More10k	Yes	No	No	Eradicate	No	Non Agriculture
57	Male	Older	More10k	No	Yes	No	Tolerate	Yes	Non Agriculture
58	Female	Younger	Less10k	No	No	No	Eradicate	Yes	Non Agriculture
59	Male	Younger	Less10k	Yes	Yes	Yes	Tolerate	Yes	Non Agriculture
60	Female	Older	Less10k	Yes	Yes	Yes	Tolerate	Yes	Non Agriculture
61	Female	Older	Less10k	No	Yes	Yes	Tolerate	Yes	Non Agriculture
62	Female	Younger	Less10k	Yes	Yes	No	Conditional	Yes	Non Agriculture
63	Female	Older	More10k	Yes	Yes	Yes	Eradicate	No	Non Agriculture
64	Male	Older	More10k	No	No	No	Tolerate	Yes	Non Agriculture
65	Female	Younger	Less10k	Yes	Yes	Yes	Conditional	Yes	Non Agriculture
66	Female	Older	Less10k	No	No	Yes	Tolerate	Yes	Non Agriculture
67	Female	Younger	More10k	No	Yes	Yes	Tolerate	Yes	Non Agriculture
68	Male	Younger	More10k	No	No	Yes	Tolerate	Yes	Non Agriculture
69	Female	Older	Less10k	No	Yes	Yes	Tolerate	Yes	Non Agriculture
70	Female	Younger	Less10k	No	Yes	Yes	Tolerate	Yes	Non Agriculture
71	Male	Older	More10k	Yes	No	No	Tolerate	Yes	Non Agriculture
72	Male	Younger	Less10k	Yes		Yes	Conditional	Yes	Non Agriculture
73	Male	Older	More10k	Yes	Yes	Yes	Conditional	No	Non Agriculture
74	Female	Older	Less10k	Yes	No	No	Conditional	No	Non Agriculture
75	Male	Older	More10k	No	No	No	Tolerate	Yes	Non Agriculture
76	Female	Older	More10k	Yes	Yes	Yes	Tolerate	Yes	Non Agriculture
77	Female	Younger	More10k	Yes	Yes	Yes	Tolerate	Yes	Non Agriculture
78	Male	Younger	More10k	Yes	Yes	No	Eradicate	Yes	Non Agriculture
79	Female	Older	More10k	No	No	No	Conditional	Yes	Non Agriculture
80	Female	Younger	More10k	Yes	No	No	Eradicate	Yes	Non Agriculture
81	Male	Younger	More10k	Yes	No	No	Conditional	Yes	Non Agriculture
82	Male	Older	Less10k	No	Yes	No	Eradicate	No	Non Agriculture
83	Female	Older	More10k	Yes	No	No	Eradicate	No	Non Agriculture
84	Female	Older	Less10k		Yes	No	Eradicate	Yes	Non Agriculture
85	Female	Older	Less10k	No	No	No	Tolerate	Yes	Non Agriculture
86	Male	Older	More10k	Yes	No	Yes	Eradicate	No	Non Agriculture
87	Male	Younger	More10k	No	No	No	Eradicate	No	Non Agriculture
88	Female	Younger	Less10k	No	No	No	Conditional	Yes	Non Agriculture
89	Male	Older	Less10k	Yes	No	No	Eradicate	Yes	Non Agriculture
90	Male	Older	More10k	Yes	No	No	Eradicate	Yes	Non Agriculture
91	Male	Older	Less10k	Yes	No	No	Eradicate	No	Agriculture
92	Female	Older	Less10k	Yes	No	No	Eradicate	No	Agriculture
93	Male	Younger	More10k	No	No	No	Eradicate	Yes	Non Agriculture
94	Female	Older	Less10k	No	No	No	Eradicate	Yes	Agriculture
95	Male	Older	More10k	No	No	No	Eradicate	Yes	Non Agriculture
96	Male	Younger	Less10k	No	No	No	Eradicate	Yes	Non Agriculture
97	Male	Older	More10k	No	No	No	Eradicate	Yes	Agriculture
98	Male	Older	Less10k	No	No	No	Eradicate	Yes	Non Agriculture
99	Female	Younger	Less10k	No	No	No	Conditional	Yes	Non Agriculture
100	Male	Older	Less10k	Yes	No	No	Eradicate	Yes	Non Agriculture
1	Female	Older	Less10k	Yes	Yes	Yes	Conditional	Yes	Non Agriculture
2	Male	Older	More10k	Yes	Yes	Yes	Conditional	Yes	Non Agriculture
3	Female	Older	More10k	Yes	Yes		Tolerate	Yes	Non Agriculture
4	Female	Older	More10k	Yes	Yes		Conditional	Yes	Non Agriculture
5	Female	Older	More10k	Yes	Yes	Yes	Conditional	Yes	Non Agriculture
6	Male	Older	Less10k	Yes	Yes	No	Eradicate	Yes	Non Agriculture
7	Female	Older	Less10k	Yes	Yes	Yes	Conditional	No	Non Agriculture
8	Male	Older	Less10k	Yes	Yes	Yes	Conditional	Yes	Agriculture
9	Female	Older	Less10k	Yes	Yes	Yes	Conditional	Yes	Non Agriculture
10	Female	Older	More10k	Yes	Yes	No	Conditional	Yes	Agriculture
11	Male	Older	Less10k	Yes	Yes	Yes	Eradicate	No	Non Agriculture
12	Female	Older	More10k	Yes	Yes	Yes	Conditional	Yes	Non Agriculture
13	Male	Older	Less10k	Yes	No	No	Eradicate	Yes	Non Agriculture
14	Female	Older	Less10k	Yes	No	No	Conditional	No	Agriculture
15	Male	Older	More10k	Yes	No	No	Eradicate	No	Agriculture
16	Female	Older	More10k	Yes	Yes	Yes	Conditional	Yes	Non Agriculture
17	Male	Younger	Less10k	Yes	No	No	Conditional	Yes	Non Agriculture
18	Female	Older	Less10k	Yes	No	No	Conditional	Yes	Agriculture
19	Male	Older	Less10k	Yes	No	No	Tolerate	Yes	Non Agriculture
20	Female	Older	More10k	Yes	Yes	Yes	Conditional	Yes	Non Agriculture
21	Female	Older	Less10k	Yes	No	No	Conditional	No	Non Agriculture
22	Male	Older	Less10k	Yes	No	No	Conditional	No	Agriculture
23	Female	Older	Less10k	Yes	No	No	Conditional	No	Agriculture
24	Female	Older	More10k	Yes	Yes	No	Conditional	No	Agriculture
25	Male	Older	More10k	Yes	Yes	No	Conditional	Yes	Agriculture
26	Female	Older	More10k	Yes	No	No	Conditional	Yes	Agriculture
27	Female	Older	More10k	Yes	Yes	No	Conditional	Yes	Agriculture
28	Male	Older	More10k	Yes	Yes	No	Eradicate	Yes	Agriculture
29	Female	Older	Less10k	No	Yes	Yes	Conditional	Yes	Agriculture
30	Female	Older	Less10k	Yes	Yes	Yes	Eradicate	No
31	Male	Older	Less10k	Yes	No		Conditional	Yes	Agriculture
32	Female	Older	Less10k	Yes	Yes	Yes	Conditional	Yes	Agriculture
33	Male	Older	More10k	Yes	Yes	Yes	Conditional	Yes	Agriculture
34	Male	Older	More10k	Yes	Yes	Yes	Conditional	Yes	Non Agriculture
35	Female	Older	Less10k	Yes	Yes	Yes	Conditional	Yes	Agriculture
36	Male	Older	Less10k	Yes	No	No	Conditional	Yes	Non Agriculture
37	Female	Older	Less10k	Yes	Yes	Yes	Conditional	Yes	Agriculture
38	Male	Older	Less10k	Yes	No	No	Eradicate	No	Non Agriculture
39	Male	Older	Less10k	Yes	Yes	Yes	Conditional	Yes	Agriculture
40	Female	Older	Less10k	Yes	Yes	Yes	Conditional	Yes	Non Agriculture
41	Female	Older	Less10k	Yes	Yes	Yes	Conditional	Yes	Non Agriculture
42	Female	Older	Less10k	Yes	No	No	Conditional	Yes	Agriculture
43	Male	Older	More10k	Yes	Yes		Conditional	Yes	Agriculture
44	Female	Older	Less10k	Yes	Yes	No	Eradicate	No	Agriculture
45	Female	Older	Less10k	Yes	Yes	No	Eradicate	No	Agriculture
46	Female	Older	Less10k	Yes	No	No	Conditional	Yes	Agriculture
47	Male	Older	Less10k	Yes	No	No	Conditional	Yes	Agriculture
48	Male	Older	More10k	Yes	No	No	Conditional	Yes	Agriculture
49	Male	Older	More10k	Yes	No	No	Conditional	Yes	Agriculture
50	Male	Older		Yes	No	Yes	Conditional	Yes	Agriculture
51	Female	Older	Less10k	No	Yes	Yes	Tolerate	Yes	Non Agriculture
52	Female	Older	Less10k	Yes	Yes	Yes	Conditional	Yes	Non Agriculture
53	Other	Older	More10k	No	Yes	Yes	Tolerate	Yes	Non Agriculture
54	Female	Older	Less10k	Yes	No	Yes	Eradicate	No	Non Agriculture
55	Female	Older	Less10k	Yes	Yes	Yes		Yes	Non Agriculture
56	Female	Older	More10k		No	Yes	Tolerate	Yes	Non Agriculture
57	Female	Younger	Less10k	No	Yes	Yes	Tolerate	Yes	Non Agriculture
58	Female	Younger	Less10k	Yes	Yes	Yes	Conditional	Yes	Non Agriculture
59	Male	Older	Less10k	Yes	Yes	Yes	Conditional	Yes	Non Agriculture
60	Female	Older	Less10k	Yes	No	No	Conditional	No	Agriculture
1	Female	Younger	Less10k	No	No	No	Conditional	Yes	Non Agriculture
2	Female	Older	Less10k	No	No	No	Eradicate	No	Non Agriculture
3	Male	Younger	Less10k	Yes	No	Yes	Eradicate	Yes	Agriculture
4	Female	Younger	Less10k	No	Yes	Yes	Conditional	Yes	Non Agriculture
5	Female	Younger	Less10k	No	No	No	Conditional	Yes	Non Agriculture
6	Female	Older	Less10k	No	Yes	Yes	Conditional	Yes	Non Agriculture
7	Female	Younger	More10k	Yes	Yes	Yes	Conditional	Yes	Non Agriculture
8	Female	Older	Less10k	Yes	No	No	Conditional	Yes	Non Agriculture
9	Female	Older	Less10k	Yes	No	Yes	Conditional	Yes	Non Agriculture
10	Female	Younger	Less10k	No	No	No	Eradicate	No	Non Agriculture
11	Female	Younger	Less10k	No	No	No	Tolerate	Yes	Non Agriculture
12	Male	Younger	More10k	No	Yes	Yes	Conditional	Yes	Non Agriculture
13	Female	Older	Less10k	No		No	Tolerate	Yes	Non Agriculture
14	Male	Older	More10k	No	Yes	Yes	Tolerate	Yes	Non Agriculture
15	Female	Younger	More10k	No	No	No	Tolerate	Yes	Non Agriculture
16	Male	Younger	Less10k	No	Yes	No	Conditional	Yes	Non Agriculture
17	Female	Younger	Less10k	No	No	No	Tolerate	Yes	Non Agriculture
18	Female	Older	Less10k	No	Yes	No	Eradicate	No	Non Agriculture
19	Male	Older	Less10k	No	Yes		Eradicate	Yes	Non Agriculture
20	Male	Older	Less10k	Yes	Yes	Yes	Eradicate	Yes	Non Agriculture
21	Male	Older	Less10k	Yes	No	Yes	Conditional	Yes	Non Agriculture
22	Female	Older	Less10k	Yes	No	No	Conditional	Yes	Non Agriculture
23	Female	Older	Less10k	Yes	Yes	No	Conditional	Yes	Non Agriculture
24	Female	Younger	Less10k	No	No	No	Tolerate	Yes	Non Agriculture
25	Male	Older	More10k	No	Yes	Yes	Conditional	Yes	Non Agriculture
26	Female	Older	More10k	Yes	Yes	Yes	Tolerate	Yes	Non Agriculture
27	Female	Older	Less10k	Yes	No	No	Conditional	No	Non Agriculture
28	Female	Older	More10k	Yes	Yes	No	Conditional	Yes	Non Agriculture
29	Male	Older	More10k	Yes	Yes	No	Conditional	Yes	Non Agriculture
30	Male	Older	More10k	Yes	No	Yes	Tolerate	Yes	Non Agriculture
31	Female	Older	Less10k	Yes	No	No	Conditional	Yes	Non Agriculture
32	Male	Older	Less10k	Yes	Yes	Yes	Conditional	Yes	Agriculture
33	Male	Older	More10k	Yes	Yes	No	Conditional	Yes	Agriculture
34	Male	Younger	Less10k	Yes	Yes	No	Conditional	Yes	Non Agriculture
35	Female	Older	Less10k	Yes	No	No	Conditional	Yes	Non Agriculture
36	Male	Older	Less10k	Yes	Yes	No	Eradicate	Yes	Non Agriculture
37	Female	Older	More10k	Yes	Yes	No	Eradicate	Yes	Agriculture
38	Female	Older	More10k	Yes	Yes	No	Conditional	Yes	Non Agriculture
39	Female	Older	Less10k	Yes	No	No	Tolerate	Yes	Non Agriculture
40	Male	Older	Less10k	Yes	No	No	Tolerate	Yes	Non Agriculture
41	Male	Younger	Less10k	Yes	Yes	Yes	Conditional	Yes	Non Agriculture
1	Female	Older	More10k	Yes	Yes	Yes	Tolerate	Yes	Non Agriculture
2	Female	Younger	More10k	Yes	Yes	Yes	Tolerate	Yes	Non Agriculture
3	Male	Younger	More10k	Yes	Yes	No	Eradicate	Yes	Non Agriculture
4	Female	Older	More10k	No	No	No	Conditional	Yes	Non Agriculture
5	Female	Younger	More10k	Yes	No	No	Eradicate	Yes	Non Agriculture
6	Male	Younger	More10k	Yes	No	No	Conditional	Yes	Non Agriculture
7	Male	Older	Less10k	No	Yes	No	Eradicate	No	Non Agriculture
8	Female	Older	More10k	Yes	No	No	Eradicate	No	Non Agriculture
9	Female	Older	Less10k		Yes	No	Eradicate	Yes	Non Agriculture
10	Female	Older	Less10k	No	No	No	Tolerate	Yes	Non Agriculture
11	Male	Older	More10k	Yes	No		Eradicate	No	Non Agriculture
12	Male	Younger	More10k	No	No	No	Eradicate	No	Non Agriculture
13	Female	Younger	Less10k	No	No	No	Conditional	Yes	Non Agriculture
14	Male	Older	Less10k	Yes	No	No	Eradicate	Yes	Non Agriculture
15	Male	Older	More10k	Yes	No	No	Eradicate	Yes	Non Agriculture
16	Male	Older	Less10k	Yes	No	No	Eradicate	No	Agriculture
17	Female	Older	Less10k	Yes	No	No	Eradicate	No	Agriculture
18	Male	Older	Less10k	Yes	No	No	Conditional	Yes	Agriculture
19	Female	Older	Less10k	Yes	Yes	No	Conditional	Yes	Non Agriculture
20	Male	Older	More10k	Yes	Yes	No	Eradicate	Yes	Agriculture
21	Male	Older	More10k	Yes	No	No	Eradicate	Yes	Agriculture
22	Male	Older	More10k	Yes	No	No	Eradicate	Yes	Agriculture
23	Male	Older	More10k	Yes	No	Yes	Eradicate	No	Agriculture
24	Female	Older	Less10k	Yes	No	No	Eradicate	Yes	Non Agriculture
25	Male	Older	More10k	Yes	Yes	Yes	Eradicate	No	Agriculture
26	Male	Older	Less10k	No	No	No	Tolerate	Yes	Non Agriculture
27	Female	Younger	Less10k	No	No	No	Eradicate	Yes	Non Agriculture
28	Male	Older	More10k	No	No	No	Conditional	Yes	Non Agriculture
29	Male	Older	Less10k	No	No	No	Conditional	Yes	Non Agriculture
30	Female	Older	More10k	No	No	No	Eradicate	Yes	Non Agriculture
31	Male	Older	Less10k	Yes	No	Yes	Conditional	No	Non Agriculture
32	Female	Younger	More10k	No	No	No	Conditional	Yes	Non Agriculture
33	Female	Younger	More10k	Yes	No	No	Conditional	Yes	Non Agriculture
34	Male	Younger	More10k	No	No	No	Tolerate	Yes	Non Agriculture
35	Female	Younger	More10k	Yes	Yes	No	Conditional	Yes	Agriculture
36	Female	Older	More10k	Yes	No	No	Eradicate	No	Agriculture
37	Female	Younger	Less10k	No	Yes	Yes	Conditional	No	Non Agriculture
38	Male	Older	More10k	No	Yes	Yes	Conditional	Yes	Agriculture
39	Female	Younger	Less10k	Yes	Yes	Yes	Eradicate	No	Non Agriculture
1	Female	Older	More10k	No	Yes	No	Tolerate	Yes	Non Agriculture
2	Female	Older	Less10k	Yes	Yes	Yes	Conditional	Yes	Non Agriculture
3	Male	Younger	Less10k	No	Yes	Yes	Conditional	Yes	Non Agriculture
4	Male	Older	More10k	Yes	Yes	Yes	Eradicate	Yes	Non Agriculture
5	Female	Younger	More10k	No	Yes	No	Eradicate	Yes	Non Agriculture
6	Female	Older	Less10k	No	Yes	Yes	Conditional	Yes	Non Agriculture
7	Female	Younger	Less10k	No	Yes	No	Tolerate	Yes	Non Agriculture
8	Male	Younger	More10k	No	No	No	Tolerate	Yes	Non Agriculture
9	Male	Older	Less10k	No	Yes	No	Tolerate	Yes	Non Agriculture
10	Female	Older	Less10k	Yes	Yes	No	Tolerate	Yes	Non Agriculture
11	Male	Younger	More10k	No	Yes	No	Conditional	Yes	Non Agriculture
12	Male	Younger	Less10k	No	Yes	No	Tolerate	Yes	Agriculture
13	Male	Older	Less10k	No	Yes	No	Tolerate	Yes	Non Agriculture
14	Male	Older	Less10k	No	Yes	No	Tolerate	Yes	Non Agriculture
15	Female	Younger	Less10k	No	Yes	No	Conditional	Yes	Non Agriculture
16	Female	Younger	Less10k	Yes	Yes	No	Tolerate	Yes	Non Agriculture
17	Female	Older	More10k	Yes	Yes	No	Tolerate	Yes	Non Agriculture
18	Male	Older	Less10k	No	No	No	Eradicate	No	Non Agriculture
19	Male	Older	Less10k	No	No		Conditional	Yes	Non Agriculture
20	Female	Older	Less10k	Yes	Yes	No	Tolerate	Yes	Non Agriculture
21	Male	Younger	More10k	No	Yes	Yes	Tolerate	Yes	Non Agriculture
22	Female	Younger	More10k	No	Yes	No	Tolerate	Yes	Non Agriculture
23	Male	Older	More10k	No	Yes	Yes	Tolerate	Yes	Non Agriculture
24	Male	Older	More10k	Yes	Yes	Yes	Tolerate	Yes	Non Agriculture
25	Female	Older	More10k	Yes	Yes	No	Tolerate	Yes	Non Agriculture
26	Female	Older	More10k	Yes	Yes	Yes	Tolerate	Yes	Non Agriculture
27	Male	Younger	Less10k	No	Yes	Yes	Tolerate	Yes	Non Agriculture
28	Male	Younger	More10k	Yes	Yes	Yes	Tolerate	Yes	Non Agriculture
29	Female	Older	More10k	Yes	Yes	Yes	Tolerate	Yes	Non Agriculture
30	Male	Older	More10k	Yes	No	No	Conditional	No	Non Agriculture
31	Female	Older	More10k	No	Yes	Yes		No	Non Agriculture
32	Female	Older	More10k	Yes	No	No	Conditional	Yes	Non Agriculture
33	Female	Younger	More10k	No	Yes	Yes	Conditional	Yes	Non Agriculture
34	Female	Older	More10k	Yes	Yes	Yes	Tolerate	Yes	Non Agriculture
35	Male	Younger	Less10k	Yes	Yes		Tolerate	Yes	Non Agriculture
36	Female	Younger	Less10k	Yes	Yes	Yes	Tolerate	Yes	Non Agriculture
37	Male	Older	Less10k	Yes	Yes	No	Conditional	Yes	Non Agriculture
38	Female	Older	More10k	Yes	No	Yes	Tolerate	No	Non Agriculture
39	Male	Younger	Less10k	Yes	Yes	Yes	Tolerate	No	Non Agriculture
40	Male	Younger	More10k	Yes	Yes	Yes	Tolerate	Yes	Non Agriculture
41	Male	Younger	More10k	Yes	No	No	Eradicate	No	Non Agriculture
42	Male	Older	More10k	No	Yes	No	Tolerate	Yes	Non Agriculture
43	Female	Younger	Less10k	No	No	No	Eradicate	Yes	Non Agriculture
44	Male	Younger	Less10k	Yes	Yes	Yes	Tolerate	Yes	Non Agriculture
45	Female	Older	Less10k	Yes	Yes	Yes	Tolerate	Yes	Non Agriculture
46	Female	Older	Less10k	No	Yes	Yes	Tolerate	Yes	Non Agriculture
47	Female	Younger	Less10k	Yes	Yes	No	Conditional	Yes	Non Agriculture
48	Female	Older	More10k	Yes	Yes	Yes	Eradicate	No	Non Agriculture
49	Male	Older	More10k	No	No	No	Tolerate	Yes	Non Agriculture
50	Female	Younger	Less10k	Yes	Yes	Yes	Conditional	Yes	Non Agriculture
51	Female	Older	Less10k	No	No	Yes	Tolerate	Yes	Non Agriculture
52	Female	Younger	More10k	No	Yes	Yes	Tolerate	Yes	Non Agriculture
53	Male	Younger	More10k	No	No	Yes	Tolerate	Yes	Non Agriculture
54	Female	Older	Less10k	No	Yes	Yes	Tolerate	Yes	Non Agriculture
55	Female	Younger	Less10k	No	Yes	Yes	Tolerate	Yes	Non Agriculture
56	Male	Older	More10k	Yes	No	No	Tolerate	Yes	Non Agriculture
57	Male	Younger	Less10k	Yes		Yes	Conditional	Yes	Non Agriculture
58	Male	Older	More10k	Yes	Yes	Yes	Conditional	No	Non Agriculture
59	Female	Older	Less10k	Yes	No	No	Conditional	No	Non Agriculture
60	Male	Older	More10k	No	No	No	Tolerate	Yes	Non Agriculture
1	Male	Younger	More10k	No	No	No	Eradicate	Yes	Non Agriculture
2	Female	Older	Less10k	No	No	No	Eradicate	Yes	Agriculture
3	Female	Older	More10k	No	No	No	Eradicate	Yes	Non Agriculture
4	Female	Younger	Less10k	No	No	No	Eradicate	Yes	Non Agriculture
5	Female	Older	More10k	No	No	No	Eradicate	Yes	Agriculture
6	Female	Older	Less10k	No	No	No	Eradicate	Yes	Non Agriculture
7	Female	Older	Less10k	No	No	No	Eradicate	Yes	Non Agriculture
8	Male	Older	More10k	No	No	No	Conditional	Yes	Agriculture
9	Male	Older	Less10k	No	No	No	Eradicate	Yes	Agriculture
10	Male	Older	Less10k	No	No	No	Eradicate	Yes	Agriculture
11	Male	Older	Less10k	No	No	No	Eradicate	Yes	Agriculture
12	Male	Older	Less10k	No	No	No		Yes	Non Agriculture
13	Male	Older	More10k	No	No	No	Eradicate	Yes	Agriculture
14	Male	Older	Less10k	No	No	No	Eradicate	Yes	Agriculture
15	Female	Older	Less10k	No	No	No	Eradicate	Yes	Non Agriculture
16	Male	Younger	Less10k	Yes	No	No	Conditional	Yes	Non Agriculture
17	Male	Older	More10k	Yes	Yes	Yes	Conditional	Yes	Agriculture
18	Male	Younger	Less10k	No	Yes	Yes	Conditional	Yes	Agriculture
19	Male	Older	More10k	Yes	Yes	No	Conditional	No	Non Agriculture
20	Female	Older	Less10k	Yes	No	Yes	Eradicate	Yes	Non Agriculture
21	Female	Older	More10k	Yes	Yes	Yes	Conditional	Yes	Non Agriculture
22	Male	Older	Less10k	Yes	No	No	Tolerate	Yes	Agriculture
23	Female	Older	Less10k	Yes	Yes	Yes	Conditional	Yes	Agriculture
24	Male	Younger	More10k	Yes	Yes	No	Conditional	No	Non Agriculture
25	Male	Older	Less10k	Yes	No		Conditional	Yes	Non Agriculture
26	Female	Younger	Less10k	Yes	Yes	Yes	Eradicate	Yes	Non Agriculture
27	Female	Older	Less10k	Yes	No	Yes	Eradicate	Yes	Non Agriculture
28	Female	Older	Less10k	Yes	Yes	No	Eradicate	Yes	Agriculture
29	Female	Younger	Less10k	Yes	No	No	Eradicate	Yes	Non Agriculture
30	Male	Older	More10k	Yes	Yes	Yes	Eradicate		Agriculture
31	Male	Older	Less10k	Yes	Yes	Yes	Eradicate	No	Non Agriculture
32	Female	Older	Less10k	Yes	Yes	No	Eradicate	Yes	Non Agriculture
33	Female	Younger	Less10k	No	No	No	Eradicate	Yes	Non Agriculture
34	Male	Younger	Less10k	No	Yes	No	Conditional	Yes	Non Agriculture
35	Female	Older	Less10k	No	No	No	Conditional	Yes	Non Agriculture
36	Female	Older	Less10k	Yes	Yes	Yes	Eradicate	No	Non Agriculture
37	Male	Older	More10k	Yes	Yes	Yes	Eradicate	Yes	Non Agriculture
38	Female	Older	More10k	Yes	Yes	Yes	Eradicate	Yes	Non Agriculture
39	Male	Older	More10k	Yes	Yes	Yes	Eradicate	Yes	Agriculture
40	Male	Older	Less10k	No	Yes	Yes	Eradicate	Yes	Agriculture
41	Female	Older	Less10k	Yes	No		Conditional	Yes	Non Agriculture
42	Female	Older	Less10k	Yes	No	Yes	Conditional	Yes	Non Agriculture
43	Male	Older	Less10k	Yes	No	Yes	Conditional	Yes	Non Agriculture
44	Male	Younger	Less10k	Yes	Yes	No	Conditional	Yes	Non Agriculture
45	Male	Younger	Less10k	Yes	Yes	Yes	Conditional	Yes	Non Agriculture
46	Female	Younger	Less10k	Yes	Yes	No	Conditional	Yes	Non Agriculture
47	Female	Younger	Less10k	Yes	No	No	Tolerate	Yes	Agriculture
48	Female	Younger	Less10k	Yes	Yes	No	Eradicate	Yes	Non Agriculture
49	Female	Younger	More10k	Yes	No	No	Conditional	Yes	Non Agriculture
50	Female	Younger	Less10k	No	No	No	Tolerate	Yes	Non Agriculture
51	Male	Older	Less10k	Yes	No	Yes	Conditional	Yes	Non Agriculture
52	Female	Younger	Less10k	Yes	No	Yes	Conditional	Yes	Non Agriculture
53	Male	Older	More10k	Yes	Yes	Yes	Tolerate	Yes	Non Agriculture
54	Male	Younger	Less10k	No	Yes	No	Tolerate	Yes	Agriculture
55	Male	Older	More10k	Yes	Yes	Yes	Eradicate	Yes	Non Agriculture
56	Male	Younger	Less10k	Yes	Yes	Yes	Conditional	Yes	Non Agriculture
57	Male	Younger	Less10k	Yes	No	No	Tolerate	Yes	Non Agriculture
58	Male	Older	Less10k	Yes	No	No	Tolerate	Yes	Non Agriculture
59	Female	Older	Less10k	No	No	No	Tolerate	Yes	Non Agriculture
60	Male	Younger	Less10k	Yes	No	No	Eradicate	Yes	Non Agriculture
1	Male	Older	Less10k	No	No	No	Conditional	Yes	Non Agriculture
2	Male	Younger	Less10k	No	No	No	Conditional	Yes	Non Agriculture
3	Male	Older	Less10k	No	No	No	Eradicate	Yes	Non Agriculture
4	Male	Older	More10k	No	No	No	Eradicate	Yes	Agriculture
5	Male	Older	Less10k	No	No	No	Conditional	Yes	Non Agriculture
6	Male	Older	Less10k	No	No	No	Conditional	Yes	Non Agriculture
7	Male	Older	Less10k	No	No	No	Conditional	Yes	Non Agriculture
8	Male	Older	More10k	No	No	No	Eradicate	No	Non Agriculture
9	Male	Older	Less10k	No	No	No	Eradicate	Yes	Non Agriculture
10	Male	Older	Less10k	No	Yes	No	Eradicate	No	Non Agriculture
11	Male	Older	More10k	No	No	No	Tolerate	Yes	Non Agriculture
12	Male	Older	More10k	No	No	No	Eradicate	Yes	Agriculture
13	Male	Older	Less10k	No	No	No	Eradicate	Yes	Non Agriculture
14	Male	Younger	Less10k	No	No	No	Eradicate	Yes	Non Agriculture
15	Female	Younger	More10k	No	No	No	Eradicate	Yes	Agriculture
16	Male	Older	Less10k	No	No	No	Eradicate	Yes	Agriculture
17	Male	Older	Less10k	No	No	No	Conditional	Yes	Agriculture
18	Male	Older	More10k	No	No	No	Eradicate	Yes	Agriculture
19	Male	Older	Less10k	No	No	No	Eradicate	Yes	Non Agriculture
20	Male	Older	Less10k	No	No	No	Eradicate	Yes	Agriculture
21	Male	Older	More10k	No	No	No	Eradicate	Yes	Agriculture
22	Male	Older	Less10k	No	No	No	Conditional	Yes	Non Agriculture
23	Male	Older	Less10k	No	No	No	Eradicate	Yes	Non Agriculture
24	Male	Older	Less10k	No	No	No	Eradicate	Yes	Non Agriculture
25	Male	Older	Less10k	No	No	No	Conditional	Yes	Agriculture
26	Male	Older	More10k	No	No	No	Conditional	Yes	Agriculture
27	Male	Older	Less10k	No	No	No	Eradicate	Yes	Non Agriculture
28	Female	Older	Less10k	No	No	No	Eradicate	Yes	Agriculture
29	Female	Older	Less10k	No	No	No	Eradicate	Yes	Non Agriculture
30	Female	Younger	Less10k	No	No	No	Eradicate	Yes	Non Agriculture
31	Female	Older	More10k	No	No	No	Eradicate	Yes	Agriculture
32	Female	Older	More10k	No	No	No	Eradicate	Yes	Non Agriculture
33	Female	Older	Less10k	No	No	No	Eradicate	Yes	Non Agriculture
34	Female	Older	More10k	No	No	No	Eradicate	Yes	Agriculture
35	Female	Younger	More10k	No	No	No	Eradicate	Yes	Non Agriculture
36	Female	Older	Less10k	No	No	No	Eradicate	Yes	Agriculture
37	Female	Older	More10k	No	No	No	Eradicate	Yes	Non Agriculture
38	Female	Younger	Less10k	No	No	No	Eradicate	Yes	Non Agriculture
39	Female	Older	More10k	No	No	No	Eradicate	Yes	Agriculture
40	Female	Older	Less10k	No	No	No	Eradicate	Yes	Non Agriculture
41	Female	Older	Less10k	No	No	No	Eradicate	Yes	Non Agriculture
42	Female	Older	More10k	No	No	No	Conditional	Yes	Agriculture
43	Female	Younger	Less10k	No	No	No	Eradicate	Yes	Non Agriculture
44	Female	Older	Less10k	No	No	No	Eradicate	Yes	Agriculture
45	Female	Older	Less10k	No	No	No	Eradicate	Yes	Agriculture
46	Female	Older	Less10k	No	No	No	Eradicate	Yes	Agriculture
47	Female	Older	Less10k	No	No	No		Yes	Non Agriculture
48	Female	Older	More10k	No	No	No	Eradicate	Yes	Agriculture
49	Female	Older	Less10k	No	No	No	Eradicate	Yes	Agriculture
50	Female	Older	Less10k	No	No	No	Eradicate	Yes	Non Agriculture

## Sheet: Logistic regression
nrCATElephCon	CATElephCon	nrCATElephCo	CATElephCo	nr Gender	Gender	nr Employment	Employment	nr Age	Age	nr Income	Income	nr NegImpHEC	NegImpHEC	nrBenefitLivNrEleph	BenefitLivNrEleph
0	yes	1	conditional	1	Male	0	Agriculture	1	Older	0	Lower	1	bYes	1	bYes
1	no	0	eradicate	0	Female	0	Agriculture	1	Older	0	Lower	1	bYes	0	aNo
0	yes	2	tolerate	1	Male	0	Agriculture	1	Older	1	Higher	1	bYes	1	bYes
0	yes	2	tolerate	1	Male	0	Agriculture	1	Older	0	Lower	0	aNo	1	bYes
0	yes	1	conditional	1	Male	0	Agriculture	1	Older	0	Lower	0	aNo	0	aNo
0	yes	2	tolerate	1	Male	0	Agriculture	0	Younger	0	Lower	0	aNo	0	aNo
1	no	0	eradicate	1	Male	0	Agriculture	1	Older	0	Lower	1	bYes	0	aNo
1	no	0	eradicate	0	Female	0	Agriculture	1	Older	0	Lower	1	bYes	0	aNo
0	yes	0	eradicate	0	Female	0	Agriculture	1	Older	0	Lower	0	aNo	0	aNo
0	yes	0	eradicate	1	Male	0	Agriculture	1	Older	1	Higher	0	aNo	0	aNo
0	yes	1	conditional	1	Male	0	Agriculture	1	Older	0	Lower	1	bYes	1	bYes
0	yes	1	conditional	0	Female	0	Agriculture	1	Older	1	Higher	1	bYes	0	aNo
1	no	1	conditional	0	Female	0	Agriculture	1	Older	0	Lower	1	bYes	0	aNo
1	no	0	eradicate	1	Male	0	Agriculture	1	Older	1	Higher	1	bYes	0	aNo
0	yes	1	conditional	0	Female	0	Agriculture	1	Older	0	Lower	1	bYes	0	aNo
1	no	1	conditional	1	Male	0	Agriculture	1	Older	0	Lower	1	bYes	0	aNo
1	no	1	conditional	0	Female	0	Agriculture	1	Older	1	Higher	1	bYes	0	aNo
0	yes	1	conditional	0	Female	0	Agriculture	1	Older	0	Lower	0	aNo	1	bYes
0	yes	1	conditional	0	Female	0	Agriculture	1	Older	0	Lower	1	bYes	1	bYes
0	yes	1	conditional	1	Male	0	Agriculture	1	Older	1	Higher	1	bYes	1	bYes
0	yes	1	conditional	0	Female	0	Agriculture	1	Older	0	Lower	1	bYes	1	bYes
0	yes	1	conditional	0	Female	0	Agriculture	1	Older	0	Lower	1	bYes	1	bYes
0	yes	1	conditional	1	Male	0	Agriculture	1	Older	0	Lower	1	bYes	1	bYes
0	yes	1	conditional	0	Female	0	Agriculture	1	Older	0	Lower	1	bYes	0	aNo
1	no	0	eradicate	0	Female	0	Agriculture	1	Older	0	Lower	1	bYes	0	aNo
1	no	0	eradicate	0	Female	0	Agriculture	1	Older	0	Lower	1	bYes	0	aNo
0	yes	1	conditional	0	Female	0	Agriculture	1	Older	0	Lower	1	bYes	0	aNo
0	yes	1	conditional	1	Male	0	Agriculture	1	Older	0	Lower	1	bYes	0	aNo
0	yes	1	conditional	1	Male	0	Agriculture	1	Older	1	Higher	1	bYes	0	aNo
1	no	1	conditional	0	Female	0	Agriculture	1	Older	0	Lower	1	bYes	0	aNo
0	yes	0	eradicate	1	Male	0	Agriculture	0	Younger	0	Lower	1	bYes	1	bYes
0	yes	1	conditional	1	Male	0	Agriculture	1	Older	0	Lower	1	bYes	1	bYes
0	yes	1	conditional	1	Male	0	Agriculture	1	Older	1	Higher	1	bYes	0	aNo
0	yes	0	eradicate	0	Female	0	Agriculture	1	Older	1	Higher	1	bYes	0	aNo
1	no	0	eradicate	1	Male	0	Agriculture	1	Older	0	Lower	1	bYes	0	aNo
1	no	0	eradicate	0	Female	0	Agriculture	1	Older	0	Lower	1	bYes	0	aNo
0	yes	1	conditional	1	Male	0	Agriculture	1	Older	0	Lower	1	bYes	0	aNo
0	yes	0	eradicate	1	Male	0	Agriculture	1	Older	1	Higher	1	bYes	0	aNo
0	yes	0	eradicate	1	Male	0	Agriculture	1	Older	1	Higher	1	bYes	0	aNo
0	yes	0	eradicate	1	Male	0	Agriculture	1	Older	1	Higher	1	bYes	0	aNo
1	no	0	eradicate	1	Male	0	Agriculture	1	Older	1	Higher	1	bYes	1	bYes
1	no	0	eradicate	1	Male	0	Agriculture	1	Older	1	Higher	1	bYes	1	bYes
0	yes	1	conditional	0	Female	0	Agriculture	0	Younger	1	Higher	1	bYes	0	aNo
1	no	0	eradicate	0	Female	0	Agriculture	1	Older	1	Higher	1	bYes	0	aNo
0	yes	1	conditional	1	Male	0	Agriculture	1	Older	1	Higher	0	aNo	1	bYes
0	yes	2	tolerate	1	Male	0	Agriculture	0	Younger	0	Lower	0	aNo	0	aNo
0	yes	0	eradicate	0	Female	0	Agriculture	1	Older	0	Lower	0	aNo	0	aNo
0	yes	0	eradicate	0	Female	0	Agriculture	1	Older	1	Higher	0	aNo	0	aNo
0	yes	1	conditional	1	Male	0	Agriculture	1	Older	1	Higher	0	aNo	0	aNo
0	yes	0	eradicate	1	Male	0	Agriculture	1	Older	0	Lower	0	aNo	0	aNo
0	yes	0	eradicate	1	Male	0	Agriculture	1	Older	0	Lower	0	aNo	0	aNo
0	yes	0	eradicate	1	Male	0	Agriculture	1	Older	0	Lower	0	aNo	0	aNo
0	yes	0	eradicate	1	Male	0	Agriculture	1	Older	1	Higher	0	aNo	0	aNo
0	yes	0	eradicate	1	Male	0	Agriculture	1	Older	0	Lower	0	aNo	0	aNo
0	yes	1	conditional	1	Male	0	Agriculture	1	Older	1	Higher	1	bYes	1	bYes
0	yes	1	conditional	1	Male	0	Agriculture	0	Younger	0	Lower	0	aNo	1	bYes
0	yes	2	tolerate	1	Male	0	Agriculture	1	Older	0	Lower	1	bYes	0	aNo
0	yes	1	conditional	0	Female	0	Agriculture	1	Older	0	Lower	1	bYes	1	bYes
0	yes	0	eradicate	0	Female	0	Agriculture	1	Older	0	Lower	1	bYes	0	aNo
0	yes	0	eradicate	1	Male	0	Agriculture	1	Older	1	Higher	1	bYes	1	bYes
0	yes	0	eradicate	1	Male	0	Agriculture	1	Older	0	Lower	0	aNo	1	bYes
0	yes	2	tolerate	0	Female	0	Agriculture	0	Younger	0	Lower	1	bYes	0	aNo
0	yes	2	tolerate	1	Male	0	Agriculture	0	Younger	0	Lower	0	aNo	0	aNo
0	yes	0	eradicate	1	Male	0	Agriculture	1	Older	1	Higher	0	aNo	0	aNo
0	yes	0	eradicate	1	Male	0	Agriculture	1	Older	1	Higher	0	aNo	0	aNo
0	yes	0	eradicate	0	Female	0	Agriculture	0	Younger	1	Higher	0	aNo	0	aNo
0	yes	0	eradicate	1	Male	0	Agriculture	1	Older	0	Lower	0	aNo	0	aNo
0	yes	1	conditional	1	Male	0	Agriculture	1	Older	0	Lower	0	aNo	0	aNo
0	yes	0	eradicate	1	Male	0	Agriculture	1	Older	1	Higher	0	aNo	0	aNo
0	yes	0	eradicate	1	Male	0	Agriculture	1	Older	0	Lower	0	aNo	0	aNo
0	yes	0	eradicate	1	Male	0	Agriculture	1	Older	1	Higher	0	aNo	0	aNo
0	yes	1	conditional	1	Male	0	Agriculture	1	Older	0	Lower	0	aNo	0	aNo
0	yes	1	conditional	1	Male	0	Agriculture	1	Older	1	Higher	0	aNo	0	aNo
0	yes	0	eradicate	0	Female	0	Agriculture	1	Older	0	Lower	0	aNo	0	aNo
0	yes	0	eradicate	0	Female	0	Agriculture	1	Older	1	Higher	0	aNo	0	aNo
0	yes	0	eradicate	0	Female	0	Agriculture	1	Older	1	Higher	0	aNo	0	aNo
0	yes	0	eradicate	0	Female	0	Agriculture	1	Older	0	Lower	0	aNo	0	aNo
0	yes	0	eradicate	0	Female	0	Agriculture	1	Older	1	Higher	0	aNo	0	aNo
0	yes	1	conditional	0	Female	0	Agriculture	1	Older	1	Higher	0	aNo	0	aNo
0	yes	0	eradicate	0	Female	0	Agriculture	1	Older	0	Lower	0	aNo	0	aNo
0	yes	0	eradicate	0	Female	0	Agriculture	1	Older	0	Lower	0	aNo	0	aNo
0	yes	0	eradicate	0	Female	0	Agriculture	1	Older	0	Lower	0	aNo	0	aNo
0	yes	0	eradicate	0	Female	0	Agriculture	1	Older	1	Higher	0	aNo	0	aNo
0	yes	0	eradicate	0	Female	0	Agriculture	1	Older	0	Lower	0	aNo	0	aNo
1	no	1	conditional	0	Female	0	Agriculture	1	Older	0	Lower	1	bYes	0	aNo
0	yes	1	conditional	1	Male	0	Agriculture	1	Older	1	Higher	1	bYes	0	aNo
0	yes	1	conditional	0	Female	0	Agriculture	1	Older	1	Higher	1	bYes	0	aNo
0	yes	1	conditional	0	Female	0	Agriculture	1	Older	1	Higher	1	bYes	0	aNo
0	yes	0	eradicate	1	Male	0	Agriculture	1	Older	1	Higher	1	bYes	0	aNo
0	yes	1	conditional	1	Male	0	Agriculture	1	Older	1	Higher	1	bYes	0	aNo
1	no	1	conditional	0	Female	0	Agriculture	1	Older	0	Lower	0	aNo	0	aNo
0	yes	2	tolerate	1	Male	0	Agriculture	1	Older	0	Lower	0	aNo	0	aNo
1	no	0	eradicate	1	Male	0	Agriculture	1	Older	0	Lower	1	bYes	1	bYes
0	yes	0	eradicate	1	Male	0	Agriculture	1	Older	0	Lower	1	bYes	0	aNo
0	yes	2	tolerate	1	Male	0	Agriculture	1	Older	0	Lower	1	bYes	0	aNo
0	yes	1	conditional	1	Male	0	Agriculture	1	Older	0	Lower	1	bYes	0	aNo
1	no	0	eradicate	1	Male	0	Agriculture	1	Older	0	Lower	1	bYes	0	aNo
0	yes	2	tolerate	1	Male	0	Agriculture	1	Older	0	Lower	0	aNo	0	aNo
0	yes	1	conditional	1	Male	0	Agriculture	1	Older	0	Lower	0	aNo	0	aNo
0	yes	0	eradicate	1	Male	0	Agriculture	1	Older	0	Lower	0	aNo	0	aNo
0	yes	1	conditional	1	Male	0	Agriculture	1	Older	0	Lower	0	aNo	0	aNo
0	yes	0	eradicate	1	Male	0	Agriculture	1	Older	0	Lower	0	aNo	0	aNo
0	yes	2	tolerate	0	Female	0	Agriculture	0	Younger	0	Lower	0	aNo	1	bYes
0	yes	1	conditional	1	Male	1	Other	0	Younger	0	Lower	0	aNo	1	bYes
0	yes	1	conditional	1	Male	1	Other	0	Younger	0	Lower	0	aNo	1	bYes
0	yes	1	conditional	1	Male	1	Other	1	Older	0	Lower	0	aNo	0	aNo
0	yes	1	conditional	0	Female	1	Other	1	Older	0	Lower	0	aNo	0	aNo
0	yes	1	conditional	1	Male	1	Other	1	Older	0	Lower	0	aNo	0	aNo
0	yes	2	tolerate	0	Female	1	Other	1	Older	1	Higher	0	aNo	0	aNo
0	yes	1	conditional	0	Female	1	Other	1	Older	0	Lower	0	aNo	1	bYes
0	yes	1	conditional	1	Male	1	Other	0	Younger	1	Higher	0	aNo	0	aNo
0	yes	2	tolerate	1	Male	1	Other	1	Older	0	Lower	0	aNo	0	aNo
0	yes	2	tolerate	1	Male	1	Other	1	Older	0	Lower	0	aNo	0	aNo
0	yes	1	conditional	0	Female	1	Other	0	Younger	0	Lower	0	aNo	0	aNo
1	no	0	eradicate	1	Male	1	Other	1	Older	0	Lower	0	aNo	0	aNo
0	yes	2	tolerate	1	Male	1	Other	0	Younger	1	Higher	0	aNo	1	bYes
0	yes	2	tolerate	1	Male	1	Other	0	Younger	0	Lower	0	aNo	1	bYes
0	yes	2	tolerate	1	Male	1	Other	0	Younger	1	Higher	1	bYes	1	bYes
1	no	1	conditional	1	Male	1	Other	1	Older	1	Higher	1	bYes	0	aNo
0	yes	2	tolerate	0	Female	1	Other	1	Older	1	Higher	1	bYes	1	bYes
0	yes	2	tolerate	1	Male	1	Other	0	Younger	0	Lower	1	bYes	1	bYes
1	no	2	tolerate	0	Female	1	Other	1	Older	1	Higher	1	bYes	1	bYes
0	yes	2	tolerate	1	Male	1	Other	0	Younger	1	Higher	1	bYes	1	bYes
0	yes	2	tolerate	1	Male	1	Other	1	Older	1	Higher	0	aNo	0	aNo
0	yes	2	tolerate	0	Female	1	Other	1	Older	0	Lower	1	bYes	1	bYes
0	yes	2	tolerate	0	Female	1	Other	1	Older	0	Lower	0	aNo	1	bYes
0	yes	1	conditional	0	Female	1	Other	0	Younger	0	Lower	1	bYes	0	aNo
0	yes	2	tolerate	0	Female	1	Other	0	Younger	1	Higher	0	aNo	1	bYes
0	yes	2	tolerate	1	Male	1	Other	0	Younger	1	Higher	0	aNo	1	bYes
0	yes	2	tolerate	0	Female	1	Other	0	Younger	0	Lower	0	aNo	1	bYes
0	yes	2	tolerate	1	Male	1	Other	1	Older	1	Higher	1	bYes	0	aNo
0	yes	1	conditional	1	Male	1	Other	0	Younger	0	Lower	1	bYes	1	bYes
0	yes	2	tolerate	0	Female	1	Other	1	Older	1	Higher	1	bYes	1	bYes
0	yes	0	eradicate	1	Male	1	Other	0	Younger	1	Higher	1	bYes	0	aNo
0	yes	1	conditional	0	Female	1	Other	1	Older	1	Higher	0	aNo	0	aNo
0	yes	0	eradicate	0	Female	1	Other	0	Younger	1	Higher	1	bYes	0	aNo
0	yes	1	conditional	1	Male	1	Other	0	Younger	1	Higher	1	bYes	0	aNo
1	no	0	eradicate	1	Male	1	Other	1	Older	0	Lower	0	aNo	0	aNo
1	no	0	eradicate	0	Female	1	Other	1	Older	1	Higher	1	bYes	0	aNo
0	yes	2	tolerate	0	Female	1	Other	1	Older	0	Lower	0	aNo	0	aNo
1	no	0	eradicate	1	Male	1	Other	1	Older	1	Higher	1	bYes	1	bYes
1	no	0	eradicate	1	Male	1	Other	0	Younger	1	Higher	0	aNo	0	aNo
0	yes	0	eradicate	1	Male	1	Other	1	Older	0	Lower	1	bYes	0	aNo
0	yes	0	eradicate	1	Male	1	Other	1	Older	1	Higher	1	bYes	0	aNo
0	yes	0	eradicate	1	Male	1	Other	0	Younger	1	Higher	0	aNo	0	aNo
0	yes	0	eradicate	1	Male	1	Other	0	Younger	0	Lower	0	aNo	0	aNo
0	yes	0	eradicate	1	Male	1	Other	1	Older	0	Lower	0	aNo	0	aNo
0	yes	0	eradicate	1	Male	1	Other	1	Older	0	Lower	1	bYes	0	aNo
0	yes	0	eradicate	1	Male	1	Other	1	Older	0	Lower	1	bYes	0	aNo
1	no	1	conditional	0	Female	1	Other	1	Older	0	Lower	1	bYes	1	bYes
0	yes	1	conditional	0	Female	1	Other	1	Older	0	Lower	1	bYes	1	bYes
0	yes	1	conditional	1	Male	1	Other	0	Younger	0	Lower	1	bYes	0	aNo
1	no	1	conditional	0	Female	1	Other	1	Older	0	Lower	1	bYes	0	aNo
0	yes	1	conditional	0	Female	1	Other	1	Older	0	Lower	1	bYes	1	bYes
0	yes	1	conditional	0	Female	1	Other	1	Older	0	Lower	1	bYes	1	bYes
0	yes	2	tolerate	0	Female	1	Other	1	Older	0	Lower	0	aNo	1	bYes
0	yes	1	conditional	0	Female	1	Other	1	Older	0	Lower	1	bYes	1	bYes
0	yes	1	conditional	0	Female	1	Other	0	Younger	0	Lower	1	bYes	1	bYes
0	yes	1	conditional	0	Female	1	Other	0	Younger	0	Lower	0	aNo	0	aNo
1	no	0	eradicate	0	Female	1	Other	1	Older	0	Lower	0	aNo	0	aNo
0	yes	1	conditional	0	Female	1	Other	0	Younger	0	Lower	0	aNo	0	aNo
0	yes	1	conditional	0	Female	1	Other	1	Older	0	Lower	0	aNo	1	bYes
0	yes	1	conditional	0	Female	1	Other	0	Younger	1	Higher	1	bYes	1	bYes
1	no	0	eradicate	0	Female	1	Other	0	Younger	0	Lower	0	aNo	0	aNo
0	yes	2	tolerate	0	Female	1	Other	0	Younger	0	Lower	0	aNo	0	aNo
0	yes	1	conditional	1	Male	1	Other	0	Younger	1	Higher	0	aNo	1	bYes
0	yes	2	tolerate	0	Female	1	Other	1	Older	0	Lower	0	aNo	0	aNo
0	yes	2	tolerate	1	Male	1	Other	1	Older	1	Higher	0	aNo	1	bYes
0	yes	1	conditional	1	Male	1	Other	0	Younger	0	Lower	0	aNo	0	aNo
0	yes	2	tolerate	0	Female	1	Other	0	Younger	0	Lower	0	aNo	0	aNo
1	no	0	eradicate	0	Female	1	Other	1	Older	0	Lower	0	aNo	0	aNo
0	yes	0	eradicate	1	Male	1	Other	1	Older	0	Lower	1	bYes	1	bYes
0	yes	1	conditional	1	Male	1	Other	1	Older	0	Lower	1	bYes	1	bYes
0	yes	1	conditional	0	Female	1	Other	1	Older	0	Lower	1	bYes	0	aNo
0	yes	1	conditional	0	Female	1	Other	1	Older	0	Lower	1	bYes	0	aNo
0	yes	1	conditional	1	Male	1	Other	1	Older	1	Higher	0	aNo	1	bYes
0	yes	2	tolerate	0	Female	1	Other	1	Older	1	Higher	1	bYes	1	bYes
0	yes	1	conditional	0	Female	1	Other	1	Older	1	Higher	1	bYes	0	aNo
0	yes	1	conditional	1	Male	1	Other	1	Older	1	Higher	1	bYes	0	aNo
0	yes	2	tolerate	1	Male	1	Other	1	Older	1	Higher	1	bYes	1	bYes
0	yes	1	conditional	0	Female	1	Other	1	Older	0	Lower	1	bYes	0	aNo
0	yes	1	conditional	0	Female	1	Other	1	Older	0	Lower	1	bYes	0	aNo
0	yes	0	eradicate	1	Male	1	Other	1	Older	0	Lower	1	bYes	0	aNo
0	yes	2	tolerate	0	Female	1	Other	1	Older	0	Lower	1	bYes	0	aNo
0	yes	2	tolerate	1	Male	1	Other	1	Older	0	Lower	1	bYes	0	aNo
0	yes	2	tolerate	0	Female	1	Other	1	Older	1	Higher	1	bYes	1	bYes
0	yes	0	eradicate	1	Male	1	Other	0	Younger	1	Higher	1	bYes	0	aNo
0	yes	1	conditional	0	Female	1	Other	1	Older	1	Higher	0	aNo	0	aNo
0	yes	0	eradicate	0	Female	1	Other	0	Younger	1	Higher	1	bYes	0	aNo
0	yes	1	conditional	1	Male	1	Other	0	Younger	1	Higher	1	bYes	0	aNo
1	no	0	eradicate	1	Male	1	Other	1	Older	0	Lower	0	aNo	0	aNo
1	no	0	eradicate	0	Female	1	Other	1	Older	1	Higher	1	bYes	0	aNo
0	yes	2	tolerate	0	Female	1	Other	1	Older	0	Lower	0	aNo	0	aNo
1	no	0	eradicate	1	Male	1	Other	0	Younger	1	Higher	0	aNo	0	aNo
0	yes	0	eradicate	1	Male	1	Other	1	Older	0	Lower	1	bYes	0	aNo
0	yes	0	eradicate	1	Male	1	Other	1	Older	1	Higher	1	bYes	0	aNo
0	yes	0	eradicate	0	Female	1	Other	1	Older	0	Lower	1	bYes	0	aNo
0	yes	2	tolerate	1	Male	1	Other	1	Older	0	Lower	0	aNo	0	aNo
0	yes	0	eradicate	0	Female	1	Other	0	Younger	0	Lower	0	aNo	0	aNo
0	yes	1	conditional	1	Male	1	Other	1	Older	1	Higher	0	aNo	0	aNo
0	yes	1	conditional	1	Male	1	Other	1	Older	0	Lower	0	aNo	0	aNo
1	no	1	conditional	1	Male	1	Other	1	Older	0	Lower	1	bYes	1	bYes
0	yes	1	conditional	0	Female	1	Other	0	Younger	1	Higher	1	bYes	0	aNo
0	yes	2	tolerate	1	Male	1	Other	0	Younger	1	Higher	0	aNo	0	aNo
1	no	0	eradicate	0	Female	1	Other	0	Younger	0	Lower	1	bYes	1	bYes
0	yes	2	tolerate	0	Female	1	Other	1	Older	1	Higher	0	aNo	0	aNo
0	yes	1	conditional	0	Female	1	Other	1	Older	0	Lower	0	aNo	1	bYes
0	yes	1	conditional	1	Male	1	Other	0	Younger	1	Higher	0	aNo	0	aNo
0	yes	2	tolerate	1	Male	1	Other	1	Older	0	Lower	0	aNo	0	aNo
0	yes	2	tolerate	1	Male	1	Other	1	Older	0	Lower	0	aNo	0	aNo
0	yes	1	conditional	0	Female	1	Other	0	Younger	0	Lower	0	aNo	0	aNo
1	no	0	eradicate	1	Male	1	Other	1	Older	0	Lower	0	aNo	0	aNo
0	yes	2	tolerate	1	Male	1	Other	0	Younger	1	Higher	0	aNo	1	bYes
0	yes	2	tolerate	1	Male	1	Other	0	Younger	0	Lower	0	aNo	1	bYes
0	yes	2	tolerate	1	Male	1	Other	0	Younger	1	Higher	1	bYes	1	bYes
1	no	1	conditional	1	Male	1	Other	1	Older	1	Higher	1	bYes	0	aNo
0	yes	2	tolerate	0	Female	1	Other	1	Older	1	Higher	1	bYes	1	bYes
1	no	2	tolerate	0	Female	1	Other	1	Older	1	Higher	1	bYes	1	bYes
0	yes	2	tolerate	1	Male	1	Other	0	Younger	1	Higher	1	bYes	1	bYes
0	yes	2	tolerate	1	Male	1	Other	1	Older	1	Higher	0	aNo	0	aNo
0	yes	2	tolerate	0	Female	1	Other	1	Older	0	Lower	1	bYes	1	bYes
0	yes	2	tolerate	0	Female	1	Other	1	Older	0	Lower	0	aNo	1	bYes
0	yes	1	conditional	0	Female	1	Other	0	Younger	0	Lower	1	bYes	0	aNo
0	yes	2	tolerate	0	Female	1	Other	0	Younger	1	Higher	0	aNo	1	bYes
0	yes	2	tolerate	1	Male	1	Other	0	Younger	1	Higher	0	aNo	1	bYes
0	yes	2	tolerate	0	Female	1	Other	0	Younger	0	Lower	0	aNo	1	bYes
0	yes	2	tolerate	1	Male	1	Other	1	Older	1	Higher	1	bYes	0	aNo
0	yes	1	conditional	1	Male	1	Other	0	Younger	0	Lower	1	bYes	1	bYes
0	yes	0	eradicate	1	Male	1	Other	0	Younger	1	Higher	0	aNo	0	aNo
0	yes	0	eradicate	0	Female	1	Other	0	Younger	0	Lower	0	aNo	0	aNo
0	yes	0	eradicate	0	Female	1	Other	1	Older	0	Lower	0	aNo	0	aNo
0	yes	0	eradicate	0	Female	1	Other	1	Older	0	Lower	0	aNo	0	aNo
0	yes	0	eradicate	0	Female	1	Other	1	Older	0	Lower	0	aNo	0	aNo
0	yes	1	conditional	1	Male	1	Other	0	Younger	0	Lower	1	bYes	0	aNo
0	yes	0	eradicate	0	Female	1	Other	1	Older	0	Lower	1	bYes	1	bYes
1	no	1	conditional	1	Male	1	Other	0	Younger	1	Higher	1	bYes	0	aNo
0	yes	0	eradicate	0	Female	1	Other	0	Younger	0	Lower	0	aNo	0	aNo
0	yes	1	conditional	1	Male	1	Other	0	Younger	0	Lower	0	aNo	0	aNo
0	yes	1	conditional	0	Female	1	Other	1	Older	0	Lower	0	aNo	0	aNo
0	yes	0	eradicate	1	Male	1	Other	1	Older	1	Higher	1	bYes	1	bYes
0	yes	0	eradicate	0	Female	1	Other	1	Older	1	Higher	1	bYes	1	bYes
0	yes	1	conditional	0	Female	1	Other	1	Older	0	Lower	1	bYes	1	bYes
0	yes	1	conditional	1	Male	1	Other	1	Older	0	Lower	1	bYes	1	bYes
0	yes	1	conditional	1	Male	1	Other	0	Younger	0	Lower	1	bYes	0	aNo
0	yes	1	conditional	1	Male	1	Other	0	Younger	0	Lower	1	bYes	1	bYes
0	yes	2	tolerate	0	Female	1	Other	0	Younger	0	Lower	0	aNo	0	aNo
0	yes	0	eradicate	1	Male	1	Other	1	Older	1	Higher	1	bYes	1	bYes
0	yes	1	conditional	1	Male	1	Other	0	Younger	0	Lower	1	bYes	1	bYes
0	yes	2	tolerate	1	Male	1	Other	0	Younger	0	Lower	1	bYes	0	aNo
0	yes	2	tolerate	1	Male	1	Other	1	Older	0	Lower	1	bYes	0	aNo
0	yes	2	tolerate	0	Female	1	Other	1	Older	0	Lower	0	aNo	0	aNo
0	yes	0	eradicate	1	Male	1	Other	0	Younger	0	Lower	1	bYes	0	aNo
0	yes	0	eradicate	1	Male	1	Other	1	Older	0	Lower	0	aNo	0	aNo
0	yes	1	conditional	1	Male	1	Other	1	Older	0	Lower	0	aNo	0	aNo
0	yes	1	conditional	1	Male	1	Other	1	Older	0	Lower	0	aNo	0	aNo
0	yes	1	conditional	1	Male	1	Other	1	Older	0	Lower	0	aNo	0	aNo
1	no	0	eradicate	1	Male	1	Other	1	Older	1	Higher	0	aNo	0	aNo
0	yes	0	eradicate	1	Male	1	Other	1	Older	0	Lower	0	aNo	0	aNo
1	no	0	eradicate	1	Male	1	Other	1	Older	0	Lower	0	aNo	0	aNo
0	yes	2	tolerate	1	Male	1	Other	1	Older	1	Higher	0	aNo	0	aNo
0	yes	0	eradicate	1	Male	1	Other	1	Older	0	Lower	0	aNo	0	aNo
0	yes	0	eradicate	1	Male	1	Other	0	Younger	0	Lower	0	aNo	0	aNo
0	yes	0	eradicate	1	Male	1	Other	1	Older	0	Lower	0	aNo	0	aNo
0	yes	0	eradicate	1	Male	1	Other	1	Older	0	Lower	0	aNo	0	aNo
0	yes	0	eradicate	0	Female	1	Other	1	Older	0	Lower	0	aNo	0	aNo
0	yes	0	eradicate	0	Female	1	Other	0	Younger	0	Lower	0	aNo	0	aNo
0	yes	0	eradicate	0	Female	1	Other	1	Older	0	Lower	0	aNo	0	aNo
0	yes	0	eradicate	0	Female	1	Other	0	Younger	1	Higher	0	aNo	0	aNo
0	yes	0	eradicate	0	Female	1	Other	0	Younger	0	Lower	0	aNo	0	aNo
0	yes	0	eradicate	0	Female	1	Other	1	Older	0	Lower	0	aNo	0	aNo
0	yes	0	eradicate	0	Female	1	Other	1	Older	0	Lower	0	aNo	0	aNo
0	yes	0	eradicate	0	Female	1	Other	0	Younger	0	Lower	0	aNo	0	aNo
0	yes	0	eradicate	0	Female	1	Other	1	Older	0	Lower	0	aNo	0	aNo
0	yes	1	conditional	0	Female	1	Other	1	Older	1	Higher	0	aNo	1	bYes
0	yes	2	tolerate	1	Male	1	Other	1	Older	1	Higher	0	aNo	0	aNo
0	yes	1	conditional	1	Male	1	Other	0	Younger	0	Lower	0	aNo	1	bYes
0	yes	0	eradicate	1	Male	1	Other	1	Older	1	Higher	1	bYes	1	bYes
0	yes	0	eradicate	0	Female	1	Other	0	Younger	1	Higher	0	aNo	0	aNo
0	yes	2	tolerate	1	Male	1	Other	0	Younger	1	Higher	0	aNo	0	aNo
0	yes	2	tolerate	0	Female	1	Other	0	Younger	1	Higher	0	aNo	0	aNo
0	yes	2	tolerate	1	Male	1	Other	1	Older	1	Higher	0	aNo	1	bYes
0	yes	2	tolerate	1	Male	1	Other	1	Older	1	Higher	1	bYes	1	bYes
0	yes	1	conditional	0	Female	1	Other	0	Younger	1	Higher	0	aNo	1	bYes
1	no	0	eradicate	0	Female	1	Other	1	Older	1	Higher	1	bYes	1	bYes
0	yes	2	tolerate	1	Male	1	Other	1	Older	1	Higher	0	aNo	0	aNo
0	yes	0	eradicate	1	Male	1	Other	1	Older	1	Higher	0	aNo	0	aNo
0	yes	1	conditional	1	Male	1	Other	1	Older	1	Higher	1	bYes	1	bYes
0	yes	1	conditional	0	Female	1	Other	1	Older	1	Higher	1	bYes	1	bYes
0	yes	1	conditional	0	Female	1	Other	1	Older	1	Higher	1	bYes	1	bYes
0	yes	1	conditional	0	Female	1	Other	1	Older	1	Higher	1	bYes	1	bYes
0	yes	1	conditional	0	Female	1	Other	1	Older	1	Higher	1	bYes	1	bYes
0	yes	1	conditional	1	Male	1	Other	0	Younger	0	Lower	1	bYes	1	bYes
0	yes	1	conditional	0	Female	1	Other	0	Younger	1	Higher	0	aNo	0	aNo
0	yes	1	conditional	1	Male	1	Other	0	Younger	0	Lower	0	aNo	1	bYes
0	yes	0	eradicate	1	Male	1	Other	1	Older	1	Higher	1	bYes	1	bYes
0	yes	0	eradicate	0	Female	1	Other	0	Younger	1	Higher	0	aNo	0	aNo
0	yes	2	tolerate	1	Male	1	Other	0	Younger	1	Higher	0	aNo	0	aNo
0	yes	2	tolerate	0	Female	1	Other	0	Younger	1	Higher	0	aNo	0	aNo
0	yes	2	tolerate	1	Male	1	Other	1	Older	1	Higher	0	aNo	1	bYes
0	yes	2	tolerate	1	Male	1	Other	1	Older	1	Higher	1	bYes	1	bYes
0	yes	1	conditional	0	Female	1	Other	0	Younger	1	Higher	0	aNo	1	bYes
1	no	0	eradicate	0	Female	1	Other	1	Older	1	Higher	1	bYes	1	bYes
0	yes	2	tolerate	1	Male	1	Other	1	Older	1	Higher	0	aNo	0	aNo
0	yes	0	eradicate	0	Female	1	Other	1	Older	1	Higher	0	aNo	0	aNo
0	yes	1	conditional	0	Female	1	Other	1	Older	1	Higher	1	bYes	1	bYes
0	yes	1	conditional	0	Female	1	Other	0	Younger	1	Higher	1	bYes	0	aNo
0	yes	1	conditional	1	Male	1	Other	0	Younger	0	Lower	0	aNo	0	aNo
0	yes	0	eradicate	0	Female	1	Other	1	Older	1	Higher	0	aNo	0	aNo
0	yes	0	eradicate	0	Female	1	Other	1	Older	1	Higher	0	aNo	0	aNo
1	no	0	eradicate	0	Female	1	Other	1	Older	0	Lower	0	aNo	1	bYes
0	yes	1	conditional	0	Female	1	Other	1	Older	0	Lower	0	aNo	0	aNo
0	yes	1	conditional	0	Female	1	Other	1	Older	0	Lower	1	bYes	1	bYes
0	yes	2	tolerate	0	Female	1	Other	0	Younger	0	Lower	0	aNo	0	aNo
0	yes	2	tolerate	0	Female	1	Other	1	Older	0	Lower	1	bYes	0	aNo
0	yes	2	tolerate	0	Female	1	Other	0	Younger	0	Lower	1	bYes	0	aNo
0	yes	2	tolerate	0	Female	1	Other	1	Older	1	Higher	1	bYes	0	aNo
0	yes	1	conditional	1	Male	1	Other	1	Older	0	Lower	0	aNo	0	aNo
0	yes	2	tolerate	0	Female	1	Other	1	Older	0	Lower	1	bYes	0	aNo
0	yes	2	tolerate	0	Female	1	Other	1	Older	1	Higher	1	bYes	0	aNo
0	yes	2	tolerate	0	Female	1	Other	1	Older	1	Higher	1	bYes	1	bYes
0	yes	2	tolerate	0	Female	1	Other	1	Older	1	Higher	1	bYes	1	bYes
0	yes	1	conditional	0	Female	1	Other	1	Older	1	Higher	1	bYes	0	aNo
0	yes	2	tolerate	0	Female	1	Other	0	Younger	0	Lower	1	bYes	1	bYes
0	yes	1	conditional	1	Male	1	Other	1	Older	0	Lower	1	bYes	0	aNo
1	no	2	tolerate	1	Male	1	Other	0	Younger	0	Lower	1	bYes	1	bYes
1	no	0	eradicate	1	Male	1	Other	0	Younger	1	Higher	1	bYes	0	aNo
0	yes	0	eradicate	0	Female	1	Other	0	Younger	0	Lower	0	aNo	0	aNo
0	yes	2	tolerate	1	Male	1	Other	0	Younger	0	Lower	1	bYes	1	bYes
0	yes	2	tolerate	1	Male	1	Other	1	Older	1	Higher	0	aNo	0	aNo
0	yes	1	conditional	0	Female	1	Other	0	Younger	0	Lower	1	bYes	1	bYes
0	yes	2	tolerate	0	Female	1	Other	1	Older	0	Lower	0	aNo	1	bYes
0	yes	2	tolerate	0	Female	1	Other	1	Older	0	Lower	0	aNo	1	bYes
1	no	1	conditional	1	Male	1	Other	1	Older	1	Higher	1	bYes	1	bYes
1	no	1	conditional	0	Female	1	Other	1	Older	0	Lower	1	bYes	0	aNo
0	yes	2	tolerate	0	Female	1	Other	Younger	Younger	1	Higher	1	bYes	1	bYes
0	yes	1	conditional	0	Female	1	Other	0	Younger	0	Lower	0	aNo	0	aNo
0	yes	1	conditional	0	Female	1	Other	0	Younger	0	Lower	0	aNo	0	aNo
0	yes	1	conditional	0	Female	1	Other	1	Older	0	Lower	1	bYes	1	bYes
0	yes	1	conditional	1	Male	1	Other	1	Older	1	Higher	1	bYes	1	bYes
1	no	0	eradicate	0	Female	1	Other	1	Older	0	Lower	1	bYes	1	bYes
0	yes	1	conditional	1	Male	1	Other	1	Older	0	Lower	1	bYes	1	bYes
0	yes	1	conditional	0	Female	1	Other	0	Younger	0	Lower	0	aNo	1	bYes
0	yes	1	conditional	0	Female	1	Other	1	Older	0	Lower	1	bYes	0	aNo
0	yes	1	conditional	0	Female	1	Other	1	Older	0	Lower	1	bYes	1	bYes
0	yes	2	tolerate	0	Female	1	Other	0	Younger	1	Higher	0	aNo	0	aNo
0	yes	2	tolerate	0	Female	1	Other	0	Younger	0	Lower	0	aNo	0	aNo
1	no	1	conditional	0	Female	1	Other	1	Older	0	Lower	1	bYes	0	aNo
0	yes	1	conditional	1	Male	1	Other	0	Younger	0	Lower	1	bYes	0	aNo
0	yes	1	conditional	0	Female	1	Other	1	Older	1	Higher	1	bYes	0	aNo
0	yes	2	tolerate	0	Female	1	Other	Younger	Younger	1	Higher	1	bYes	1	bYes
0	yes	1	conditional	0	Female	1	Other	0	Younger	0	Lower	0	aNo	0	aNo
0	yes	1	conditional	0	Female	1	Other	1	Older	0	Lower	1	bYes	0	aNo
0	yes	0	eradicate	0	Female	1	Other	1	Older	1	Higher	0	aNo	0	aNo
1	no	1	conditional	0	Female	1	Other	0	Younger	0	Lower	0	aNo	1	bYes
0	yes	1	conditional	0	Female	1	Other	1	Older	0	Lower	1	bYes	1	bYes
0	yes	2	tolerate	0	Female	1	Other	0	Younger	0	Lower	0	aNo	0	aNo
0	yes	2	tolerate	0	Female	1	Other	1	Older	0	Lower	1	bYes	0	aNo
0	yes	2	tolerate	0	Female	1	Other	0	Younger	0	Lower	1	bYes	0	aNo
0	yes	2	tolerate	0	Female	1	Other	1	Older	1	Higher	1	bYes	0	aNo
0	yes	2	tolerate	0	Female	1	Other	1	Older	0	Lower	1	bYes	0	aNo
0	yes	2	tolerate	0	Female	1	Other	1	Older	1	Higher	1	bYes	0	aNo
0	yes	2	tolerate	0	Female	1	Other	1	Older	1	Higher	1	bYes	1	bYes
0	yes	2	tolerate	0	Female	1	Other	1	Older	1	Higher	1	bYes	1	bYes
0	yes	1	conditional	0	Female	1	Other	1	Older	1	Higher	1	bYes	0	aNo
0	yes	2	tolerate	0	Female	1	Other	0	Younger	0	Lower	1	bYes	1	bYes
0	yes	1	conditional	1	Male	1	Other	1	Older	0	Lower	1	bYes	0	aNo
1	no	2	tolerate	1	Male	1	Other	0	Younger	0	Lower	1	bYes	1	bYes
1	no	0	eradicate	1	Male	1	Other	0	Younger	1	Higher	1	bYes	0	aNo
0	yes	0	eradicate	0	Female	1	Other	0	Younger	0	Lower	0	aNo	0	aNo
0	yes	2	tolerate	1	Male	1	Other	0	Younger	0	Lower	1	bYes	1	bYes
0	yes	2	tolerate	1	Male	1	Other	1	Older	1	Higher	0	aNo	0	aNo
0	yes	1	conditional	0	Female	1	Other	0	Younger	0	Lower	1	bYes	1	bYes
0	yes	2	tolerate	0	Female	1	Other	1	Older	0	Lower	0	aNo	1	bYes
0	yes	2	tolerate	0	Female	1	Other	1	Older	0	Lower	0	aNo	1	bYes
1	no	1	conditional	1	Male	1	Other	1	Older	1	Higher	1	bYes	1	bYes
1	no	1	conditional	0	Female	1	Other	1	Older	0	Lower	1	bYes	0	aNo
1	no	1	conditional	1	Male	1	Other	1	Older	1	Higher	1	bYes	0	aNo
0	yes	0	eradicate	0	Female	1	Other	0	Younger	0	Lower	1	bYes	1	bYes
0	yes	0	eradicate	0	Female	1	Other	1	Older	0	Lower	1	bYes	1	bYes
0	yes	0	eradicate	0	Female	1	Other	0	Younger	0	Lower	1	bYes	0	aNo
1	no	0	eradicate	1	Male	1	Other	1	Older	0	Lower	1	bYes	1	bYes
0	yes	0	eradicate	0	Female	1	Other	1	Older	0	Lower	1	bYes	0	aNo
1	no	0	eradicate	0	Female	1	Other	1	Older	0	Lower	1	bYes	1	bYes
0	yes	1	conditional	0	Female	1	Other	0	Younger	0	Lower	1	bYes	0	aNo
0	yes	0	eradicate	0	Female	1	Other	0	Younger	0	Lower	1	bYes	0	aNo
0	yes	1	conditional	1	Male	1	Other	1	Older	0	Lower	1	bYes	1	bYes
0	yes	1	conditional	0	Female	1	Other	0	Younger	0	Lower	1	bYes	1	bYes
0	yes	2	tolerate	1	Male	1	Other	1	Older	1	Higher	1	bYes	1	bYes

## Sheet: Plantation owner Questionnaire
	Village 1	Village 2	Village 3	Village 4	Village 5	Village 6	Total
N	4	8	8	8	10	8	46
1. Crop and size	Number of participants	Number of rai	Average size of plantation
Cassava	21	348	16.5714
Banana	20	13.5	0.675
Jackfruit	11	7.5	0.681818
Mango	24	80	3.33333
Tamarind	10	8	0.8
Sugarcane	8	662	82.75
Other	6	Tree nursery, mango, lime, kafir lime
Total	100	1119
2. Over the last two years, how often did your plantation get raided by elephants?	Number of participants
Almost daily	25	0.543478
Once a week	13	0.282609
Twice a month	1	0.0217391
Once a month	5	0.108696
Once in six months	2	0.0434783
Once a year	0	0
	46
3. On a yearly basis, could you estimate the amount of money you lose because of crop raiding?	Number of participants
<10,000 THB	24	0.521739
10,000 - 20,000 THB	13	0.282609
20,000 - 30,000 THB	6	0.130435
30,000 - 50,000 THB	1	0.0217391
>50,000 THB	1	0.0217391
Total	45
4. Besides crop raiding, did elephants cause any other harm?
Property damage	8	0.173913
Human injuries (please specify)	1	0.0217391
Other (specification: see worksheet damage)	38	0.826087
Total	47
5. What method (s) to deter the elephants have you tried and how effective were they?	Effective	Semi-effective	Not effective			Effective	Semi-effective
Electric fencing	1	14	7	22	0.478261	0.0217391	0.304348
______________ fencing	3	5	8	16	0.347826	0.0652174	0.108696
Elephant watch towers	5	6	8	19	0.413043	0.108696	0.130435
Fire crackers	24	12	4	40	0.869565	0.6	0.26087
Other	Voice (E), park officer (N), should create eco-tourism ele watch tower, dogs (E), fire (E), flash lights (5x), egg bombs, car
				97
6. Which statement describes your attitude toward elephants most accurately?
I tolerate elephants in my environment, even if they destroy my plantation		2	0.0434783
I would tolerate elephants in my environment, if they would stop destroying my plantation		12	0.26087
I would prefer elephants to be eradicated		32	0.695652
		46
7. Which statement describes your vision of the future most accurate?
I will continue with my plantation the way I am working now		5	0.108696
If the crop raiding doesn’t stop, I need to sell my plantation		5	0.108696
I need to find a better method to stop elephants raiding my plantation		24	0.521739
I would consider changing to a crop elephants don’t like		10	0.217391
Other		3	0.0652174		grow vegetables, want to develop agro-tourism, turn to tourism business
Total		47
8. What are your initial thoughts about using beehives to deter elephants?
Please help me to install a beehive fence now		15	0.326087
I am interested and would like to learn more		22	0.478261
I don’t believe this will work		3	0.0652174
I don’t believe this will work, but I am interested to learn more		5	0.108696
I have no interest to try a new method		1	0.0217391
Total		46
9. If you are interested in beehive fences, what kind of support do you need?
Training in beekeeping		16	0.347826
Training in the construction of beehive fences		27	0.586957
Financial support for the initial investment		5	0.108696
A market for the honey		1	0.0217391
Other		0	0
Total		49
10. To prepare the launch of HECTOR, could you please let us know what phone you have?
Smart phone, type: _____________________________		18	0.391304
Regular mobile phone, type: ______________________		22	0.478261
I don’t use a mobile phone		6	0.130435
Other		0	0
Don’t know		1	0.0217391
Total		47
11. Could you also let us know how often you have access to 3G, 4G or a WIFI network
Almost always		4	0.0869565
A few hours a day		7	0.152174
At least once a day		1	0.0217391
A few times a week		8	0.173913
Hardly ever		18	0.391304
		38
12. Are you willing to join the testing team for new technologies to reduce crop raiding?
Yes, I am interested in using a new technology to reduce crop raiding		22	0.478261
I am interested to joint the citizen science team, but I have to gain more knowledge about technogy		35	0.76087
I know someone who would be willing to join the citizen science team		2	0.0434783
I have no interest to try a new technology		0	0
		59
